# Supplementary material for: Genomic analysis of hybrid rice varieties reveals numerous superior alleles that contribute to heterosis
Source: Nat Commun. 2015 Feb 5;6:6258. doi: 10.1038/ncomms7258 (PMC4327311; doi:10.1038/ncomms7258)
Supplement: Supplementary Dataset 1 — The list of 1495 hybrid rice varieties sampled in the study [file ncomms7258-s2.xls]

## Sheet: Supplementary_Data_1
Supplementary Data 1 The list of 1495 hybrid rice varieties sampled in the study.
ID	Name	Coverage	Type	Heterozygosity
Z1	Teyou108	1.82887	Indica*indica	0.189263
Z2	Boyou225	0.798156	Indica*indica	0.204373
Z3	Qiongxiangliangyou2	2.39424	Indica*indica	0.182141
Z4	Qiongxiangliangyou1	1.51286	Indica*indica	0.17799
Z5	Tianfengyou85	1.55141	Indica*indica	0.191457
Z6	Yuefengyou85	1.04186	Indica*indica	0.197221
Z7	BoIIYou938	2.6325	Indica*indica	0.233517
Z8	Haifengyou66	1.15546	Indica*indica	0.184096
Z9	BoIIYou668	1.28258	Indica*indica	0.23012
Z10	Jinyou601	1.62465	Indica*indica	0.21107
Z11	Hongtaiyou996	1.17394	Indica*indica	0.174806
Z12	Peiza629	3.52991	Indica*indica	0.303024
Z13	BoIIYou629	1.97926	Indica*indica	0.190844
Z14	Boyou729	3.37008	Indica*indica	0.218425
Z15	Jindao138	2.69435	Indica*indica	0.201957
Z16	BoIIYou138	1.55757	Indica*indica	0.208366
Z17	Hongxiangyou3	1.06295	Indica*indica	0.21307
Z18	Teyou209	2.9599	Indica*indica	0.203466
Z19	BoIIYou316	2.42954	Indica*indica	0.195168
Z20	Mingxiang1027	2.96418	Indica*indica	0.203314
Z21	Teyou248	1.88856	Indica*indica	0.192079
Z22	Shennong326	1.40225	Indica*indica	0.201667
Z23	Teyou5735	3.00292	Indica*indica	0.199663
Z24	Guyou629	3.38307	Indica*indica	0.20025
Z25	IIYou129	2.32511	Indica*indica	0.218342
Z26	BoIIYou588	2.62923	Indica*indica	0.219197
Z27	BoIIYou328	1.50451	Indica*indica	0.259778
Z28	IIYou588	3.36539	Indica*indica	0.236678
Z29	Yefeng568	2.569	Indica*indica	0.194054
Z30	IIYou328	2.77615	Indica*indica	0.224501
Z31	Teyou359	2.11106	Indica*indica	0.188229
Z32	Peizafeng2	2.16116	Indica*indica	0.286835
Z33	Yueza2004	3.13091	Indica*indica	0.223128
Z34	Maoza29	1.67716	Indica*indica	0.214555
Z35	Huayou8830	1.50419	Indica*indica	0.070486
Z36	Peizataifeng	3.09799	Indica*indica	0.314295
Z37	Peizahang7	2.51305	Indica*indica	0.292256
Z38	Peiza88	2.6581	Indica*indica	0.316612
Z39	Huayou8305	2.5622	Indica*indica	0.250154
Z40	Zaoliangyou336	3.69084	Indica*indica	0.211042
Z41	Peiza35	1.58038	Indica*indica	0.313202
Z42	Boyou8305	1.98883	Indica*indica	0.204985
Z43	Huayou86	3.03783	Indica*indica	0.255655
Z44	Huayougui99	3.51715	Indica*indica	0.247536
Z45	Yueyou8	3.55841	Indica*indica	0.191066
Z46	Tianfengyou628	5.55061	Indica*indica	0.232675
Z47	Peizamao3	2.33834	Indica*indica	0.315905
Z48	Peizamaoxuan	3.16712	Indica*indica	0.325881
Z49	Peizashuang7	1.87713	Indica*indica	0.295343
Z50	Fengyou128	1.74774	Indica*indica	0.194971
Z51	Qiuyou998	2.19782	Indica*indica	0.0263599
Z52	Shanyou998	3.49362	Indica*indica	0.234169
Z53	Fengyou428	2.74957	Indica*indica	0.204159
Z54	Fengyousimiao	2.0479	Indica*indica	0.20993
Z55	Youyou998	1.69099	Indica*indica	0.231788
Z56	Yueza889	1.06828	Indica*indica	0.21219
Z57	Tianyou128	3.08104	Indica*indica	0.195697
Z58	Yueza922	3.04556	Indica*indica	0.212271
Z59	Qiuyou452	3.20671	Indica*indica	0.196302
Z60	Tianyou998	1.0318	Indica*indica	0.211602
Z61	Tianyou122	1.55447	Indica*indica	0.212925
Z62	Tianyou368	2.95119	Indica*indica	0.194537
Z63	Tianyou428	2.42483	Indica*indica	0.20858
Z64	Tianyou116	1.23443	Indica*indica	0.211817
Z65	Wufengyou128	2.59743	Indica*indica	0.203221
Z66	Tianyou2118	2.11929	Indica*indica	0.192386
Z67	Tianyou2168	2.57099	Indica*indica	0.209332
Z68	Zhenyou290	1.42172	Indica*indica	0.215532
Z69	Tianfengyou3550	1.51718	Indica*indica	0.0335169
Z70	Tianyou4118	1.38941	Indica*indica	0.204618
Z71	Tianyou103	1.59848	Indica*indica	0.199854
Z72	Boyou3550	2.83756	Indica*indica	0.210546
Z73	Longyou665	2.36833	Indica*indica	0.213517
Z74	Longyou673	2.3955	Indica*indica	0.18439
Z75	Huayou868	1.44369	Indica*indica	0.175706
Z76	Huayou651	2.65616	Indica*indica	0.187323
Z77	Huayou665	1.39461	Indica*indica	0.20314
Z78	Teyou721	1.9276	Indica*indica	0.199652
Z79	Youyou316	2.54068	Indica*indica	0.228808
Z80	Tianfengyou316	2.71476	Indica*indica	0.22879
Z81	Peizafengzhan	1.93747	Indica*indica	0.31135
Z82	Zhanyou226	1.10461	Indica*indica	0.195469
Z83	Huayou638	2.07361	Indica*indica	0.198274
Z84	Jinliangyouyouzhan	1.42322	Indica*indica	0.182706
Z85	Yuliangyou16	2.42338	Indica*indica	0.169641
Z86	Huayouxiangzhan	0.760745	Indica*indica	0.187943
Z87	Peizaruanxiang	1.23438	Indica*indica	0.321373
Z88	Tianyou697	1.07475	Indica*indica	0.211656
Z89	Tianfengyou518	1.92261	Indica*indica	0.212105
Z90	Shenyou152	0.891942	Indica*indica	0.234905
Z91	Shenliangyou58Xiangyouzhan	2.23188	Indica*indica	0.266133
Z92	Peizahangxiang	1.78697	Indica*indica	0.292767
Z93	Peiza130	1.68188	Indica*indica	0.316144
Z94	Qiuyou3008	3.49362	Indica*indica	0.268524
Z95	Maozayun3	1.2857	Indica*indica	0.187624
Z96	Yueza8763	1.52145	Indica*indica	0.229962
Z97	Peizaruanzhan	1.34808	Indica*indica	0.309946
Z98	Tianfengyou652	3.07705	Indica*indica	0.195692
Z99	Tianyou196	1.01969	Indica*indica	0.215099
Z100	Hongyou619	3.02897	Indica*indica	0.207272
Z101	Huayou16	3.42988	Indica*indica	0.203047
Z102	Zhong9You115	0.827168	Indica*indica	0.205126
Z103	Shenyou9734	2.30488	Indica*indica	0.235019
Z104	Boyou679	1.12364	Indica*indica	0.227439
Z105	YouI679	1.72882	Indica*indica	0.238939
Z106	Boyou680	1.94729	Indica*indica	0.020632
Z107	YouI686	2.06417	Indica*indica	0.224468
Z108	Longyou268	1.88575	Indica*indica	0.19605
Z109	Teyou86	1.06143	Indica*indica	0.245236
Z110	Zhongyou679	1.93434	Indica*indica	0.197288
Z111	BoIIIyouhuangzhan	2.05018	Indica*indica	0.195897
Z112	Xianyou95	2.34731	Indica*indica	0.225139
Z113	Tianyou3550	2.26262	Indica*indica	0.214364
Z114	Peizajinkangmin	4.42659	Indica*indica	0.327137
Z115	Jinyour12	3.92959	Indica*indica	0.226656
Z116	Bohongyou958	2.10166	Indica*indica	0.0440482
Z117	Boyou369	1.14051	Indica*indica	0.230809
Z118	Meiyougui99	1.48555	Indica*indica	0.230235
Z119	Teyou649	1.28763	Indica*indica	0.280937
Z120	Meiyou998	1.91661	Indica*indica	0.201235
Z121	Qingyou998	1.68597	Indica*indica	0.203791
Z122	Boyou938	2.02907	Indica*indica	0.208371
Z123	Teyou837	1.05829	Indica*indica	0.205812
Z124	Jinyou782	2.44804	Indica*indica	0.212314
Z125	Teyou3550	2.29976	Indica*indica	0.204814
Z126	Teyou998	2.12138	Indica*indica	0.21677
Z127	Teyou9846	1.36113	Indica*indica	0.214336
Z128	Boyou323	1.67142	Indica*indica	0.231024
Z129	Huayou838	2.58455	Indica*indica	0.197527
Z130	Huayou928	3.79999	Indica*indica	0.211488
Z131	Boyou211	1.59349	Indica*indica	0.214719
Z132	Huayou122	3.23785	Indica*indica	0.21525
Z133	Jianuo1You6	2.05423	Indica*indica	0.264164
Z134	Gangyou927	1.21208	Indica*indica	0.227435
Z135	Fuyou158	1.43284	Indica*indica	0.23093
Z136	Teyou158	2.33246	Indica*indica	0.20945
Z137	ITeyou3381	2.34035	Indica*indica	0.200897
Z138	Teyou17	2.74952	Indica*indica	0.221754
Z139	Teyou898	3.8739	Indica*indica	0.210068
Z140	Tyou898	3.23095	Indica*indica	0.205443
Z141	IIYou15	1.52643	Indica*indica	0.212675
Z142	IIYoufu819	1.39176	Indica*indica	0.229884
Z143	Dyou651	2.61088	Indica*indica	0.218434
Z144	Teyou009	1.28244	Indica*indica	0.21382
Z145	IIYou183	1.88301	Indica*indica	0.20923
Z146	Zhongyou186	2.1323	Indica*indica	0.217891
Z147	IIYou536	1.21543	Indica*indica	0.256422
Z148	IIYou125	1.27163	Indica*indica	0.206603
Z149	Luxiangyou1256	2.54139	Indica*indica	0.202326
Z150	YouI259	2.19941	Indica*indica	0.215032
Z151	YouI316	2.28019	Indica*indica	0.237215
Z152	Luxiangyou5648	1.67908	Indica*indica	0.207641
Z153	Teyou716	1.62543	Indica*indica	0.221252
Z154	Gangyouke01	3.75266	Indica*indica	0.24021
Z155	Yiyou115	2.75782	Indica*indica	0.209017
Z156	Chuanyou12	1.0467	Indica*indica	0.219368
Z157	Gangyou16	1.24123	Indica*indica	0.226732
Z158	Yiyou1659	3.27605	Indica*indica	0.216606
Z159	Kefeng182	2.26036	Indica*indica	0.234869
Z160	Gangyou596	3.93751	Indica*indica	0.0301391
Z161	IIYou851	2.39502	Indica*indica	0.229446
Z162	Shengyouke02	1.82855	Indica*indica	0.215263
Z163	Dyou15	1.28783	Indica*indica	0.213101
Z164	IIYou1698	1.83449	Indica*indica	0.260301
Z165	Teyou420	2.70335	Indica*indica	0.314878
Z166	Teyou627	3.85592	Indica*indica	0.261654
Z167	IIYou153	3.70797	Indica*indica	0.216373
Z168	T55You627	2.18904	Indica*indica	0.268427
Z169	Teyou671	1.21328	Indica*indica	0.279711
Z170	Liangyouhang2	3.21396	Indica*indica	0.219231
Z171	Fuyou964	2.9339	Indica*indica	0.235802
Z172	Liangyou2163	2.81403	Indica*indica	0.194438
Z173	Liangyou2186	1.72853	Indica*indica	0.218718
Z174	Fuyouwan3	2.27547	Indica*indica	0.220988
Z175	Teyouhang1	1.84934	Indica*indica	0.24546
Z176	Teyou923	0.969718	Indica*indica	0.242915
Z177	IIYouhang1	2.68543	Indica*indica	0.268537
Z178	Guyou527	3.95113	Indica*indica	0.226596
Z179	IIYou139	1.07554	Indica*indica	0.255665
Z180	IIYou148	1.47086	Indica*indica	0.242758
Z181	IIYou936	3.33085	Indica*indica	0.209724
Z182	Jingfuyou167	1.08059	Indica*indica	0.222616
Z183	Quanyou77	1.37553	Indica*indica	0.237045
Z184	Changyou964	1.08207	Indica*indica	0.252932
Z185	Teyou175	5.06951	Indica*indica	0.216952
Z186	Lianyou6118	1.00799	Indica*indica	0.202069
Z187	Gangyou139	1.48937	Indica*indica	0.240546
Z188	Yixiangyou673	2.7218	Indica*indica	0.21071
Z189	Jingfu1You943	3.56352	Indica*indica	0.21454
Z190	Guyou964	2.00591	Indica*indica	0.220228
Z191	IIYouhang2	1.35282	Indica*indica	0.24385
Z192	Jingfu1You527	1.70182	Indica*indica	0.199979
Z193	Quanyou94	1.85549	Indica*indica	0.234577
Z194	Liangyou816	3.84638	Indica*indica	0.113368
Z195	Liangyou3773	3.07815	Indica*indica	0.179679
Z196	Jinyou57	2.31554	Indica*indica	0.199644
Z197	IIYou623	1.2003	Indica*indica	0.243021
Z198	Teyouhang2	1.22115	Indica*indica	0.219871
Z199	Leyou94	1.90963	Indica*indica	0.220509
Z200	Quanyou527	2.68569	Indica*indica	0.231299
Z201	Huayou63	1.88977	Indica*indica	0.396678
Z202	Weiyou89	1.02994	Indica*indica	0.226986
Z203	Tyou7889	1.70531	Indica*indica	0.226505
Z204	eFufengyou11	2.59237	Indica*indica	0.315226
Z205	Shennong303	1.16357	Indica*indica	0.211956
Z206	eYou27	2.67655	Indica*indica	0.213824
Z207	Tyou8086	2.02592	Indica*indica	0.23408
Z208	Jinliangyou33	1.73436	Indica*indica	0.262741
Z209	Jinshanyou3182	2.90954	Indica*indica	0.26717
Z210	Jinliangyou289	2.06359	Indica*indica	0.218796
Z211	Jinliangyou22	1.75173	Indica*indica	0.195332
Z212	Jinliangyou4	1.23327	Indica*indica	0.214673
Z213	Tyou5537	2.50782	Indica*indica	0.219243
Z214	Tyou5570	1.31212	Indica*indica	0.21339
Z215	Tyou7882	3.39506	Indica*indica	0.232975
Z216	Tyou551	1.01687	Indica*indica	0.197924
Z217	Jinliangyou5	1.42811	Indica*indica	0.197426
Z218	Jinliangyou36	1.23098	Indica*indica	0.276379
Z219	Shanyou82	1.09582	Indica*indica	0.231086
Z220	Shanyou70	1.85504	Indica*indica	0.224751
Z221	IIYouming86	2.64239	Indica*indica	0.265083
Z222	Teyou73	1.12574	Indica*indica	0.230123
Z223	Jinyouming100	1.69221	Indica*indica	0.219362
Z224	IIYou1273	4.24672	Indica*indica	0.265247
Z225	Jinyou07	6.37879	Indica*indica	0.225602
Z226	T78You2155	1.30794	Indica*indica	0.230518
Z227	T78You07	1.82636	Indica*indica	0.209786
Z228	IIYou1259	1.50252	Indica*indica	0.246641
Z229	IIYou339	1.61962	Indica*indica	0.225273
Z230	IIYouming118	1.76435	Indica*indica	0.221873
Z231	IIYoushen98	1.70549	Indica*indica	0.239219
Z232	Liangyouduoxi1	1.3359	Indica*indica	0.188122
Z233	IIYou6	1.60693	Indica*indica	0.225097
Z234	Dqibaoyou1	1.62187	Indica*indica	0.211043
Z235	Dyou151	1.21071	Indica*indica	0.217705
Z236	Dqibaoyou527	3.1426	Indica*indica	0.215534
Z237	Dyou6	2.08258	Indica*indica	0.254007
Z238	YuetaiyouD67	3.24965	Indica*indica	0.174458
Z239	Dqibaoyou5	2.77185	Indica*indica	0.247037
Z240	Teyou63	3.15565	Indica*indica	0.268261
Z241	Teyouduoxi1	1.63662	Indica*indica	0.223599
Z242	Teyou6355	1.48667	Indica*indica	0.185423
Z243	Teyou103	1.53129	Indica*indica	0.239549
Z244	Yunguang14	1.17487	Indica*indica	0.242639
Z245	Yunguang12	3.61221	Japonica*japonica	0.140721
Z246	Yunguang17	1.25056	Indica*indica	0.242083
Z247	Yunguang16	4.4472	Indica*indica	0.220064
Z248	Jinyou718	2.23185	Indica*indica	0.237827
Z249	IIYou906	1.41202	Indica*indica	0.210817
Z250	Rongdao415	2.13488	Indica*indica	0.198522
Z251	Gangyou906	2.32533	Indica*indica	0.218757
Z252	Kyou8615	1.40079	Indica*indica	0.22526
Z253	Luyou578	2.10673	Indica*indica	0.173831
Z254	Gangyou99-14	2.31668	Indica*indica	0.245316
Z255	Gangyou607	5.39663	Indica*indica	0.224894
Z256	Shuxiang958	1.58513	Indica*indica	0.22112
Z257	Chuanxiangyou907	1.40732	Indica*indica	0.216036
Z258	Huayou1	1.90551	Indica*indica	0.233769
Z259	Huayou2	1.58141	Indica*indica	0.249882
Z260	Huayou18	2.48156	Indica*indica	0.202513
Z261	IIYou11	2.96056	Indica*indica	0.222899
Z262	Jinyou966	2.05439	Indica*indica	0.240255
Z263	Gangyou825	2.62613	Indica*indica	0.242377
Z264	Fuyou978	1.52973	Indica*indica	0.234527
Z265	Teyou21	1.50997	Indica*indica	0.222318
Z266	Fuyou4	1.53891	Indica*indica	0.206156
Z267	Fuyou108	2.07425	Indica*indica	0.255861
Z268	Kyou21	1.85941	Indica*indica	0.0294245
Z269	Chuanjiangyou2	1.02247	Indica*indica	0.192147
Z270	Chuanjiangyou527	1.81207	Indica*indica	0.226891
Z271	Chuanyou9527	1.78267	Indica*indica	0.219956
Z272	IIYou9	1.45748	Indica*indica	0.249226
Z273	IIYou96	1.57759	Indica*indica	0.208948
Z274	Jinyou188	1.339	Indica*indica	0.231036
Z275	Gangyou188	1.91463	Indica*indica	0.237978
Z276	Feiyou188	1.02943	Indica*indica	0.256715
Z277	Gangyou305	1.28657	Indica*indica	0.247566
Z278	Yixiang305	2.28077	Indica*indica	0.218089
Z279	KyouAG	1.78911	Indica*indica	0.236417
Z280	Gangyou725	1.21117	Indica*indica	0.252173
Z281	IIYou725	0.826813	Indica*indica	0.237728
Z282	Mian2You838	1.24239	Indica*indica	0.237054
Z283	Jinyou725	1.05627	Indica*indica	0.241259
Z284	Cyou725	1.38206	Indica*indica	0.251207
Z285	Yixiang725	1.92566	Indica*indica	0.201469
Z286	Mian5You838	1.77367	Indica*indica	0.229963
Z287	IIYou501	1.96037	Indica*indica	0.238276
Z288	Dyou725	1.38971	Indica*indica	0.236933
Z289	Mian5You527	2.73416	Indica*indica	0.229334
Z290	Gangyou182	3.01923	Indica*indica	0.232402
Z291	Gangyou94-4	1.23521	Indica*indica	0.232738
Z292	Feiyouduoxi1	1.75828	Indica*indica	0.234459
Z293	Nyou94-11	2.05707	Indica*indica	0.233852
Z294	IIYou95-18	1.62832	Indica*indica	0.24097
Z295	Nyou69	1.1155	Indica*indica	0.217906
Z296	Feiyou99-14	4.18596	Indica*indica	0.240656
Z297	Neixiang1	2.52244	Indica*indica	0.202911
Z298	Neixiangyou3	2.25886	Indica*indica	0.198234
Z299	IIYouxiang13	2.16885	Indica*indica	0.245819
Z300	Neixiangyou9	1.97106	Indica*indica	0.307949
Z301	Neixiang2550	1.49713	Indica*indica	0.180893
Z302	Neixiang8514	1.17466	Indica*indica	0.211147
Z303	Neixiang2924	1.42153	Indica*indica	0.190667
Z304	Neixiang8518	1.31105	Indica*indica	0.214806
Z305	Neixiang8156	1.03472	Indica*indica	0.20614
Z306	Zhongyou445	1.31686	Indica*indica	0.216036
Z307	Dyou6511	1.13556	Indica*indica	0.220311
Z308	Yangxinyou1	4.60713	Indica*indica	0.272436
Z309	IIYou7	1.71816	Indica*indica	0.239112
Z310	Kyou5	1.60609	Indica*indica	0.255729
Z311	Gangyou615	2.26666	Indica*indica	0.215711
Z312	Kyou195	2.3712	Indica*indica	0.227969
Z313	Kyou817	1.74658	Indica*indica	0.223468
Z314	Kyou77	2.79588	Indica*indica	0.235375
Z315	IIYou602	1.92704	Indica*indica	0.239844
Z316	Kyou8602	2.50591	Indica*indica	0.245184
Z317	IIYouH103	1.25699	Indica*indica	0.237511
Z318	Kyou877	1.03191	Indica*indica	0.216965
Z319	Kyou8527	2.56123	Indica*indica	0.210772
Z320	Luxiang615	2.04209	Indica*indica	0.197875
Z321	Taiyou99	1.06276	Indica*indica	0.244888
Z322	Kyou2527	1.81302	Indica*indica	0.200644
Z323	Beixiang3	1.24781	Indica*indica	0.187992
Z324	Chuanxiang858	1.50292	Indica*indica	0.199155
Z325	Lvxiang313	2.04519	Indica*indica	0.216392
Z326	Kyou28	2.15123	Indica*indica	0.197458
Z327	Gangyou177	1.20448	Indica*indica	0.236511
Z328	Dyou177	2.88263	Indica*indica	0.225482
Z329	Biaoyou2	1.33959	Indica*indica	0.212582
Z330	Chuanxiang8	1.96212	Indica*indica	0.215917
Z331	Chuanxiang9	1.40178	Indica*indica	0.223491
Z332	Jinyou448	1.51256	Indica*indica	0.2208
Z333	Chuanxiangdao5	1.67606	Indica*indica	0.214044
Z334	Chuanxiang178	1.00608	Indica*indica	0.242445
Z335	Chuanxiangyou425	3.10806	Indica*indica	0.229441
Z336	Gangyou19	1.27337	Indica*indica	0.23128
Z337	Dyou448	2.30784	Indica*indica	0.221867
Z338	Chuanxiangyou2	6.30086	Indica*indica	0.217053
Z339	Chuanxiang3	2.29572	Indica*indica	0.218553
Z340	Chuanxiangyou6	1.38697	Indica*indica	0.235923
Z341	Dyou527	1.7587	Indica*indica	0.217364
Z342	Gangyou527	1.8536	Indica*indica	0.233004
Z343	Dyou128	1.02622	Indica*indica	0.217238
Z344	Jinyou527	1.49469	Indica*indica	0.230731
Z345	IIYou527	1.21379	Indica*indica	0.217497
Z346	Xieyou527	1.07549	Indica*indica	0.198719
Z347	Dyou158	0.850446	Indica*indica	0.219232
Z348	Xinyou205	2.10553	Indica*indica	0.226662
Z349	IIYou498	1.77996	Indica*indica	0.236381
Z350	Dyou202	1.82832	Indica*indica	0.217149
Z351	Gyou217	1.83974	Indica*indica	0.229628
Z352	Chuannongyou528	2.30736	Indica*indica	0.248425
Z353	IIYou838	1.15357	Indica*indica	0.230232
Z354	Fuyou838	1.31792	Indica*indica	0.220428
Z355	GangyouD069	1.04541	Indica*indica	0.257342
Z356	Chuanfeng2	2.65902	Indica*indica	0.244967
Z357	Dyou193	1.06565	Indica*indica	0.221257
Z358	Teyoufeng13	0.9613	Indica*indica	0.211691
Z359	Chuanxiang9838	3.26452	Indica*indica	0.217135
Z360	Byou838	1.75744	Indica*indica	0.22372
Z361	Hongyou2009	1.32754	Indica*indica	0.217663
Z362	Byou811	1.26141	Indica*indica	0.229446
Z363	Byou817	1.34328	Indica*indica	0.224804
Z364	Hongyou527	2.29295	Indica*indica	0.0967038
Z365	Byou0601	1.93139	Indica*indica	0.239589
Z366	Byou0801	1.7759	Indica*indica	0.248472
Z367	Byou827	1.89849	Indica*indica	0.211165
Z368	Byou0301	1.37959	Indica*indica	0.248808
Z369	Zhongyou31	1.51883	Indica*indica	0.224795
Z370	Yixiang2308	1.99504	Indica*indica	0.185477
Z371	Neixiang2128	2.42432	Indica*indica	0.193721
Z372	Benliangyou9	1.60529	Indica*indica	0.191068
Z373	Tunyou668	1.94826	Indica*indica	0.218563
Z374	Liangyou287	1.50708	Indica*indica	0.190754
Z375	Liangyou42	1.51961	Indica*indica	0.19133
Z376	Liangyou1	2.38867	Indica*indica	0.188913
Z377	IIYou58	2.5803	Indica*indica	0.234469
Z378	IIYou69	1.284	Indica*indica	0.243813
Z379	IIYou80	1.15702	Indica*indica	0.229335
Z380	IIYou132	2.11074	Indica*indica	0.304235
Z381	IIYou264	2.17575	Indica*indica	0.209216
Z382	Hualiangyou1206	1.57911	Indica*indica	0.249088
Z383	Peiliangyou1108	1.14477	Indica*indica	0.306999
Z384	Jinyou38	2.42559	Indica*indica	0.24058
Z385	IIYou898	1.92084	Indica*indica	0.220529
Z386	IIYou87	2.71953	Indica*indica	0.214629
Z387	Jingchuyou148	1.8269	Indica*indica	0.212556
Z388	Jingchuyou42	2.73497	Indica*indica	0.224399
Z389	Dyou33	2.05435	Indica*indica	0.245012
Z390	N2You28	1.60233	Indica*indica	0.243481
Z391	Yueyou735	2.05693	Indica*indica	0.181199
Z392	Exianza1	1.0861	Indica*indica	0.2257
Z393	Jinyou928	1.50116	Indica*indica	0.219943
Z394	Xinxiangyou96	2.90817	Indica*indica	0.221505
Z395	Ejingza1	2.66545	Japonica*japonica	0.13682
Z396	Jinyou133	1.73751	Indica*indica	0.220599
Z397	Ejingza3	1.58985	Japonica*japonica	0.140476
Z398	Peiliangyou3076	1.65962	Indica*indica	0.320037
Z399	Peiliangyou537	1.53395	Indica*indica	0.182332
Z400	Peiliangyou986	1.09129	Indica*indica	0.315133
Z401	Enuo9	2.41493	Indica*indica	0.0249445
Z402	Jingchuyou201	2.87934	Indica*indica	0.209093
Z403	Jinyou1130	1.11449	Indica*indica	0.206595
Z404	Honglianyou6	2.80096	Indica*indica	0.181031
Z405	Liangyou1193	3.1814	Indica*indica	0.194607
Z406	Yueyou9	1.7407	Indica*indica	0.175424
Z407	Wuxiang988	0.858853	Indica*indica	0.226397
Z408	Keyou8377	2.28492	Indica*indica	0.227947
Z409	Jinyou1176	1.43296	Indica*indica	0.221923
Z410	Yueyou26	1.51572	Indica*indica	0.197856
Z411	Jinyou402	1.35192	Indica*indica	0.217868
Z412	Weiyou191	2.36709	Indica*indica	0.228427
Z413	Yliangyou372	2.18787	Indica*indica	0.254821
Z414	Zliangyou68	1.66504	Indica*indica	0.200316
Z415	Xinyou215	2.3475	Indica*indica	0.23814
Z416	Peiliangyouci4	1.21815	Indica*indica	0.183229
Z417	Xinxiangyou315	1.27274	Indica*indica	0.23136
Z418	Yueyou712	1.44065	Indica*indica	0.18429
Z419	Zhongyou3	1.66133	Indica*indica	0.221937
Z420	Yueyou136	1.43948	Indica*indica	0.178538
Z421	Jinyou463	2.02067	Indica*indica	0.231749
Z422	Weiyou463	1.6526	Indica*indica	0.232068
Z423	Tyou463	1.10473	Indica*indica	0.222361
Z424	Tyou974	1.50548	Indica*indica	0.200585
Z425	Sanxiangyou714	1.0453	Indica*indica	0.233148
Z426	H28You9113	1.44525	Indica*indica	0.215216
Z427	Aoyou83	1.62008	Indica*indica	0.195357
Z428	Tyou15	1.76954	Indica*indica	0.0722309
Z429	Baliangyou18	5.01033	Indica*indica	0.204792
Z430	Aoliangyou28	2.56523	Indica*indica	0.191994
Z431	Tyou227	1.71649	Indica*indica	0.226315
Z432	Zhuliangyou176	2.50376	Indica*indica	0.191767
Z433	Jinyouhuai98	3.4516	Indica*indica	0.23978
Z434	Baliangyou96	1.4986	Indica*indica	0.210532
Z435	IIYou231	2.69566	Indica*indica	0.238084
Z436	Jinyou179	2.83031	Indica*indica	0.234166
Z437	IIYou117	1.72864	Indica*indica	0.218106
Z438	Zhongyou117	1.72409	Indica*indica	0.218736
Z439	Jiuyou207	2.1767	Indica*indica	0.204854
Z440	Jianyou8	1.01684	Indica*indica	0.217243
Z441	Xiangyou109	2.16402	Indica*indica	0.221185
Z442	Xiangyou2	1.93036	Indica*indica	0.203089
Z443	Xiangyou24	1.36822	Indica*indica	0.208008
Z444	Keyou21	1.43791	Indica*indica	0.233285
Z445	Shanyou402	1.42158	Indica*indica	0.220203
Z446	Tyou6135	3.44213	Indica*indica	0.216079
Z447	Yueyou6135	1.67522	Indica*indica	0.197548
Z448	Tyou705	1.17747	Indica*indica	0.219471
Z449	Jinyou706	1.17919	Indica*indica	0.229749
Z450	Tyou618	2.57125	Indica*indica	0.322312
Z451	Tyou167	1.36832	Indica*indica	0.216046
Z452	Peiliangyou981	1.47011	Indica*indica	0.31321
Z453	Fengyuanyou326	1.10014	Indica*indica	0.222007
Z454	Tyou109	1.87299	Indica*indica	0.235786
Z455	Tyou180	3.52869	Indica*indica	0.312911
Z456	Luliangyou996	2.3127	Indica*indica	0.181843
Z457	Tyou115	1.76074	Indica*indica	0.212463
Z458	Cliangyou396	6.85501	Indica*indica	0.232457
Z459	Cliangyou87	2.30369	Indica*indica	0.226308
Z460	Tyou259	2.97441	Indica*indica	0.204982
Z461	Zhuliangyou15	3.02196	Indica*indica	0.0633791
Z462	Jinyou163	2.32264	Indica*indica	0.226101
Z463	Jinyou967	2.86742	Indica*indica	0.215
Z464	Jinyou268	2.1167	Indica*indica	0.218167
Z465	IIYoufu4	1.32543	Indica*indica	0.261348
Z466	Zhuliangyou30	1.63548	Indica*indica	0.185381
Z467	Zhuliangyou08	1.99924	Indica*indica	0.184107
Z468	Yueyou27	4.83208	Indica*indica	0.0283284
Z469	Jinyou468	1.73198	Indica*indica	0.213942
Z470	Luliangyou106	3.28009	Indica*indica	0.195561
Z471	Luliangyou28	2.3718	Indica*indica	0.176045
Z472	Luliangyou105	2.26982	Indica*indica	0.185741
Z473	Kyou451	2.49569	Indica*indica	0.221021
Z474	Zhuliangyou819	4.60358	Indica*indica	0.180323
Z475	Jinyou284	1.12575	Indica*indica	0.192282
Z476	Xinxiangyou102	3.41992	Indica*indica	0.218327
Z477	Fengyuanyou272	3.32913	Indica*indica	0.197617
Z478	Luliangyou611	1.57831	Indica*indica	0.186614
Z479	Xianghuayou7	1.26247	Indica*indica	0.218157
Z480	IIYou93	2.35263	Indica*indica	0.226086
Z481	Hualiangyou164	2.36815	Indica*indica	0.227743
Z482	Zhuliangyou211	1.85134	Indica*indica	0.177519
Z483	Zhuliangyou611	3.12099	Indica*indica	0.18747
Z484	Tyou272	2.28317	Indica*indica	0.19258
Z485	Yahuayou451	1.66829	Indica*indica	0.206455
Z486	Huayou75	2.17812	Indica*indica	0.213816
Z487	Hualiangyou7	1.6161	Indica*indica	0.223073
Z488	Zhuliangyou02	1.92949	Indica*indica	0.175279
Z489	IYou899	1.81834	Indica*indica	0.216335
Z490	Jinyou899	1.33167	Indica*indica	0.205601
Z491	Xinxiangyou118	1.19003	Indica*indica	0.215023
Z492	Siyou63	1.09296	Indica*indica	0.193675
Z493	Yueyou360	1.44604	Indica*indica	0.198533
Z494	Yueyou9113	1.41009	Indica*indica	0.183566
Z495	Jinyou207	1.42254	Indica*indica	0.205928
Z496	Weiyou227	1.21853	Indica*indica	0.23663
Z497	Tyou207	1.65521	Indica*indica	0.20206
Z498	Fengyou191	2.3026	Indica*indica	0.236296
Z499	Fengyou700	1.41426	Indica*indica	0.218942
Z500	Zhunliangyou527	1.19957	Indica*indica	0.0418868
Z501	Fengyuanyou299	3.26116	Indica*indica	0.217399
Z502	Fengyuanyou227	1.61508	Indica*indica	0.233733
Z503	Tyou640	1.66408	Indica*indica	0.236822
Z504	Tyou597	2.63362	Indica*indica	0.207594
Z505	Tyou300	1.24498	Indica*indica	0.214751
Z506	Liangyou0293	1.8261	Indica*indica	0.237449
Z507	Liangyou389	1.39614	Indica*indica	0.237975
Z508	Yliangyou1	1.16747	Indica*indica	0.250596
Z509	Tyou353	2.99836	Indica*indica	0.218622
Z510	Xiangfengyou9	3.2496	Indica*indica	0.21297
Z511	Ziyou1007	2.44859	Indica*indica	0.223563
Z512	IIYou997	2.44147	Indica*indica	0.219132
Z513	IIYou416	1.37939	Indica*indica	0.240196
Z514	Xieyou63	2.35867	Indica*indica	0.193108
Z515	Fengyou58	1.35329	Indica*indica	0.207526
Z516	Fengyou29	1.83772	Indica*indica	0.218521
Z517	Fengliangyouxiang1	1.57388	Indica*indica	0.1813
Z518	Fengliangyou4	1.40786	Indica*indica	0.176414
Z519	Fengyou126	1.90235	Indica*indica	0.220397
Z520	Fengyou502	1.42006	Indica*indica	0.223035
Z521	Liangyou638	1.47728	Indica*indica	0.228313
Z522	Fengliangyou3	2.19292	Indica*indica	0.18458
Z523	Fengliangyou1	1.53796	Indica*indica	0.179389
Z524	Guofeng1	1.99749	Indica*indica	0.22746
Z525	Luyou136	2.13623	Indica*indica	0.222765
Z526	Luyou875	1.65118	Indica*indica	0.238173
Z527	Liangyou827	1.71071	Indica*indica	0.165322
Z528	Luyou855	1.39688	Indica*indica	0.161667
Z529	Wandao163	2.0254	Indica*indica	0.196392
Z530	Huaiyou4	1.63441	Indica*indica	0.189469
Z531	IIYou04	1.29076	Indica*indica	0.262677
Z532	Kyoulv36	1.65746	Indica*indica	0.236657
Z533	Lvxianyou1	1.75998	Indica*indica	0.166671
Z534	70You9	1.50031	Japonica*japonica	0.136683
Z535	Xieyou9019	2.63006	Indica*indica	0.280947
Z536	Shuangyou3402	3.35531	Indica*japonica	0.411705
Z537	Kyou52	1.62887	Indica*indica	0.234961
Z538	Wandao167	2.07388	Indica*indica	0.190349
Z539	Wandao153	1.40988	Indica*indica	0.251031
Z540	Xieyou52	3.37749	Indica*indica	0.240126
Z541	Xieyou009	1.65743	Indica*indica	0.231857
Z542	Xieyou035	1.67553	Indica*indica	0.189902
Z543	Xieyou3026	1.95475	Indica*indica	0.234781
Z544	Huiliangyou3	3.34933	Indica*indica	0.265814
Z545	Zaoxian2430	2.44009	Indica*indica	0.0224361
Z546	80You1	1.69052	Japonica*japonica	0.297675
Z547	Shuangyou3404	3.40119	Japonica*japonica	0.120809
Z548	Guangliangyou100	2.50786	Indica*indica	0.20538
Z549	Liangyou100	3.01886	Indica*indica	0.178273
Z550	Wanhanyou1	1.31605	Indica*japonica	0.334753
Z551	Zhongyou293	3.76524	Indica*indica	0.252231
Z552	Xinliangyou6	1.21658	Indica*indica	0.184082
Z553	Xinyou188	2.46598	Indica*indica	0.220992
Z554	Liangyou036	1.46574	Indica*indica	0.175266
Z555	Xinliangyouxiang4	1.63521	Indica*indica	0.196661
Z556	Liangyouhua6	2.30457	Indica*indica	0.205572
Z557	Xinliangyou821	2.7792	Indica*indica	0.188761
Z558	Fengyou293	2.93879	Indica*indica	0.253149
Z559	Nongfengyou256	1.83816	Indica*indica	0.235276
Z560	Nongfengyou909	1.3575	Indica*indica	0.223636
Z561	IIYou608	1.3932	Indica*indica	0.223726
Z562	Zhongzheyou608	1.1046	Indica*indica	0.16558
Z563	Wanliangyou16	1.06577	Indica*indica	0.187324
Z564	Liangyou6326	1.17409	Indica*indica	0.18811
Z565	Jinyou039	1.4713	Indica*indica	0.228215
Z566	Fengyoudazhan	1.07372	Indica*indica	0.220839
Z567	Jinliangyou5	1.2036	Indica*indica	0.171312
Z568	DeEliangyou1	1.29788	Indica*indica	0.191063
Z569	Denong88	1.44372	Indica*indica	0.235427
Z570	Dexiangzao4	1.02046	Indica*indica	0.210392
Z571	Denong316	1.3543	Indica*indica	0.235259
Z572	Denong108	1.08322	Indica*indica	0.206867
Z573	Feiyou98	1.17874	Indica*indica	0.238624
Z574	Feiyou463	2.16028	Indica*indica	0.22198
Z575	Zhongyou463	1.81107	Indica*indica	0.223541
Z576	Zhengcheng456	1.6907	Indica*indica	0.234994
Z577	Zahea906	1.11466	Indica*indica	0.176173
Z578	Zahea402	1.10928	Indica*indica	0.20175
Z579	Zahea201	1.39528	Indica*indica	0.161463
Z580	Xiannong16	1.1285	Indica*indica	0.211819
Z581	Xiannong101	1.13088	Indica*indica	0.212866
Z582	Xieyou962	1.74676	Indica*indica	0.204624
Z583	Teyou168	2.549	Indica*indica	0.200602
Z584	Tianliangyou402	1.94628	Indica*indica	0.183604
Z585	Kyou66	1.03079	Indica*indica	0.216843
Z586	Kyoujingu1	1.87281	Indica*indica	0.196478
Z587	Kyoujingu3	1.2364	Indica*indica	0.219241
Z588	Tianliangyou66	1.26113	Indica*indica	0.175363
Z589	Tianliangyou9	1.61413	Indica*indica	0.197464
Z590	Tianliangyou4	1.35213	Indica*indica	0.22393
Z591	eYou2	2.00692	Indica*indica	0.220879
Z592	JinguF8	1.14054	Indica*indica	0.181361
Z593	Yiheer	1.43694	Indica*indica	0.240807
Z594	Yihe5	1.57741	Indica*indica	0.2245
Z595	Yihe16	2.47187	Indica*indica	0.281976
Z596	Xinye216	1.38281	Indica*indica	0.204851
Z597	Yihe8	1.20045	Indica*indica	0.0176387
Z598	Jiangke736	1.35956	Indica*indica	0.200663
Z599	Jiangke732	1.45993	Indica*indica	0.203541
Z600	Yuexin1	1.99086	Indica*indica	0.231118
Z601	Yuexin2	1.18843	Indica*indica	0.222772
Z602	Yuexin68	2.11895	Indica*indica	0.228122
Z603	Hongyayou2	1.24654	Indica*indica	0.232838
Z604	Xiangliangyou98049	2.00067	Indica*indica	0.204911
Z605	eYou6	1.06664	Indica*indica	0.201252
Z606	Jiunong712	1.69115	Indica*indica	0.22261
Z607	Minxianfu3020	1.05274	Indica*indica	0.226855
Z608	Tyou706	1.56868	Indica*indica	0.215381
Z609	Yuxiangyou237	1.53465	Indica*indica	0.236528
Z610	IIYou305	1.06158	Indica*indica	0.239534
Z611	Longping006	1.43859	Indica*indica	0.218758
Z612	Longping048	1.27966	Indica*indica	0.231771
Z613	Tyou898	1.25674	Indica*indica	0.199486
Z614	Jinyou213	2.9931	Indica*indica	0.226863
Z615	Tyou615	1.38463	Indica*indica	0.191744
Z616	Zhunliangyou1202	1.5442	Indica*indica	0.204748
Z617	Fengyou838	1.40583	Indica*indica	0.225013
Z618	Anliangyouqingzhan	2.03677	Indica*indica	0.200359
Z619	Anliangyou318	1.45582	Indica*indica	0.215884
Z620	Boyougan28	1.45343	Indica*indica	0.246301
Z621	Jinyouf6	1.65215	Indica*indica	0.226408
Z622	Jinyou458	1.85644	Indica*indica	0.238157
Z623	Yuefeng202	1.65395	Indica*indica	0.247467
Z624	Chunguang1	1.31415	Indica*indica	0.179033
Z625	YouII458	1.14321	Indica*indica	0.236634
Z626	Zhongyou2596	1.84109	Indica*indica	0.233681
Z627	Zhongyou329	1.0721	Indica*indica	0.219285
Z628	Zhong9You801	1.35897	Indica*indica	0.241667
Z629	Changyou2	0.963835	Indica*indica	0.237172
Z630	Changyou4	1.27796	Indica*indica	0.255806
Z631	Changyou10	1.4432	Indica*indica	0.214333
Z632	Ganxin688	4.2962	Indica*indica	0.200765
Z633	Boyou141	1.56067	Indica*indica	0.247742
Z634	Anliangyou9808	4.25687	Indica*indica	0.209467
Z635	Xiannong21	2.47368	Indica*indica	0.209325
Z636	Xiannong24	1.40848	Indica*indica	0.209445
Z637	Xiannong20	1.30957	Indica*indica	0.230726
Z638	Xiannong2	2.11812	Indica*indica	0.204002
Z639	Xiannong6	2.18502	Indica*indica	0.211648
Z640	Xiannong10	1.2913	Indica*indica	0.222581
Z641	Xiannong18	4.50566	Indica*indica	0.22851
Z642	Xiannong8	1.77352	Indica*indica	0.216653
Z643	Xiannong4	1.075	Indica*indica	0.212251
Z644	Xiannong12	1.98477	Indica*indica	0.225304
Z645	Xiannong29	1.82409	Indica*indica	0.232079
Z646	Xiannong1	3.11605	Indica*indica	0.212267
Z647	Xiannong23	3.93865	Indica*indica	0.231793
Z648	Xiannong3	2.02251	Indica*indica	0.231941
Z649	Xiannong25	3.48479	Indica*indica	0.239002
Z650	IIYou1308	1.69994	Indica*indica	0.250153
Z651	Xiannong808	1.11318	Indica*indica	0.248616
Z652	Xiannong37	2.28474	Indica*indica	0.232742
Z653	Xiannong26	1.74631	Indica*indica	0.241987
Z654	Xiannong313	2.21984	Indica*indica	0.309956
Z655	Xiannong36	1.70517	Indica*indica	0.25478
Z656	IIYou1069	1.68172	Indica*indica	0.209393
Z657	Xiannong123	1.39507	Indica*indica	0.21654
Z658	Xiannong31	5.31788	Indica*indica	0.153517
Z659	Xiannong404	0.773932	Indica*indica	0.210917
Z660	Ganxin202	1.18856	Indica*indica	0.221176
Z661	Ganliangyou602	1.68689	Indica*indica	0.218762
Z662	Ganxin206	1.10036	Indica*indica	0.187479
Z663	Ganxin203	1.66024	Indica*indica	0.206564
Z664	Xieyougan20	1.90103	Indica*indica	0.290675
Z665	Xieyougan26	1.4549	Indica*indica	0.269187
Z666	Xiannong13	2.45527	Indica*indica	0.205908
Z667	Xiannong40	1.34541	Indica*indica	0.210084
Z668	YiSwan2	1.61416	Indica*indica	0.227686
Z669	Jinyou71	1.14049	Indica*indica	0.206273
Z670	Yanong1600	1.57563	Indica*indica	0.224911
Z671	Zhuliangyou1	2.34771	Indica*indica	0.189787
Z672	Changyou1	1.6267	Japonica*japonica	0.194671
Z673	Changyou2	1.75588	Japonica*japonica	0.0516804
Z674	Changyou3	0.894385	Japonica*japonica	0.195747
Z675	Xieyou136	1.50624	Indica*indica	0.310616
Z676	Kyou507	1.48016	Indica*indica	0.190882
Z677	Fengyouxiangzhan	2.26219	Indica*indica	0.244921
Z678	Yangliangyou6	2.57043	Indica*indica	0.198245
Z679	Fengyou22	1.62004	Indica*indica	0.224702
Z680	Xieyouhong1	1.67013	Indica*indica	0.194221
Z681	Liangyoupeijiu	0.817895	Indica*indica	0.309753
Z682	Huayouguangkangzhan	1.60241	Indica*indica	0.199371
Z683	Liangyou108	1.04854	Indica*indica	0.338675
Z685	IIYou084	1.2261	Indica*indica	0.218072
Z686	Shanyou084	1.70436	Indica*indica	0.220139
Z687	IIYou129	3.55759	Indica*indica	0.225443
Z688	Fengyou084	1.21353	Indica*indica	0.19866
Z689	Xieyou084	1.21281	Indica*indica	0.188518
Z690	Tianfengyou084	3.77733	Indica*indica	0.205138
Z691	IIYou42	1.37535	Indica*indica	0.222632
Z692	Sujingyou3	2.07262	Japonica*japonica	0.0633725
Z693	8You682	1.68567	Japonica*japonica	0.150269
Z694	Xuyou201	2.47288	Japonica*japonica	0.170923
Z695	Xuyou631	1.1414	Japonica*japonica	0.304293
Z696	Xuyou733	1.45257	Japonica*japonica	0.218803
Z697	Tianxie13	2.64962	Japonica*japonica	0.218142
Z698	Teyou559	3.72577	Indica*indica	0.213502
Z699	IIYou559	1.24912	Indica*indica	0.209425
Z700	Fengyou559	1.77671	Indica*indica	0.215076
Z701	Tianfengyou269	1.90275	Indica*indica	0.199742
Z702	Xieyou559	1.28105	Indica*indica	0.202841
Z704	Xieyou728	1.49803	Indica*indica	0.192804
Z705	Xinliangyou6380	1.48078	Indica*indica	0.166086
Z706	IIYou728	2.98276	Indica*indica	0.224919
Z707	Changyou4	2.38195	Japonica*japonica	0.11662
Z708	Wuyou135	2.85211	Japonica*japonica	0.161746
Z709	Liaoyou5218	1.29143	Japonica*japonica	0.254475
Z710	Liaoyou2006	1.41278	Indica*japonica	0.399382
Z711	Liaoyou1052	2.57292	Japonica*japonica	0.133631
Z712	Liaoyou20	1.10174	Japonica*japonica	0.201623
Z713	Liaoyou5273	1.11479	Japonica*japonica	0.235276
Z714	Jinjingza2	1.34979	Japonica*japonica	0.137225
Z715	3You18	0.966079	Japonica*japonica	0.304159
Z716	Jinjingza3	2.7673	Japonica*japonica	0.0187373
Z717	Jinjingza5	1.03945	Japonica*japonica	0.0198479
Z718	10You18	2.90936	Japonica*japonica	0.158828
Z719	Xinzajing1	2.41639	Indica*japonica	0.468952
Z720	Liangyoupeijing	2.46017	Indica*japonica	0.413333
Z721	IIYou550	1.95945	Indica*indica	0.23778
Z722	IIYou1511	1.33524	Indica*indica	0.236803
Z723	Ningjing34	2.56059	Japonica*japonica	0.0129061
Z724	Ningyou2	2.49763	Japonica*japonica	0.0120596
Z725	Iyou122	3.3737	Indica*indica	0.219136
Z726	Jinyou117	1.37012	Indica*indica	0.226467
Z727	Fengyouxiangzhan	1.22098	Indica*indica	0.240494
Z728	Fengyou28	2.11412	Indica*indica	0.196126
Z729	Mingyou02	3.12924	Indica*indica	0.229962
Z730	Mianxiang3You725	3.7157	Indica*indica	0.231148
Z731	Fengyou737	1.48538	Indica*indica	0.200579
Z732	Yixiang2084	1.35662	Indica*indica	0.187835
Z733	Yixiang19	3.13421	Indica*indica	0.19932
Z734	Yixiang11	1.28413	Indica*indica	0.212043
Z735	Mingyou6	1.12116	Indica*indica	0.21918
Z736	Yixiang213	1.11503	Indica*indica	0.244527
Z737	Jinyou360	1.10131	Indica*indica	0.220387
Z738	Huatai998	1.68728	Indica*indica	0.242883
Z739	Zhufengyou28	1.0752	Indica*indica	0.237275
Z740	Mingyou09	1.28814	Indica*indica	0.207645
Z741	Yuyou1	0.808493	Indica*indica	0.1927
Z742	Heyou6	2.02775	Indica*indica	0.0250594
Z743	Sanfeng101	1.84626	Indica*indica	0.240857
Z744	Jinjian6	1.13625	Indica*indica	0.216309
Z745	Jiangyou918	1.03323	Indica*indica	0.211266
Z746	Tianrun661	1.5929	Indica*indica	0.269444
Z747	Jinjiayuan1	1.13143	Indica*indica	0.233765
Z748	Iyou86	1.15023	Indica*indica	0.228852
Z749	BoIIYou6410	1.16295	Indica*indica	0.211656
Z750	Shennongnuo1	1.09827	Indica*indica	0.260285
Z751	BoIIYou235	1.73141	Indica*indica	0.191193
Z753	Dqibaoyou527	2.27941	Indica*indica	0.213902
Z754	Tyou551	1.29002	Indica*indica	0.208408
Z755	Yliangyou439	2.09904	Indica*indica	0.0189749
Z756	BoIIYou312	1.87601	Indica*indica	0.215894
Z757	Boyou125	1.17806	Indica*indica	0.201973
Z758	Guanglingyou2585	0.969823	Indica*indica	0.172213
Z759	Guangyou18	1.90751	Indica*indica	0.174484
Z760	Jingfu1You128	2.34455	Indica*indica	0.210304
Z761	Liangyou389	1.76096	Indica*indica	0.251151
Z762	Qiongxiangliangyou08	1.60373	Indica*indica	0.184274
Z763	Teyou1259	1.23523	Indica*indica	0.214534
Z764	Teyou128	1.7033	Indica*indica	0.203248
Z765	Tianyou10	1.0861	Indica*indica	0.206524
Z766	Tianyou2168	1.37054	Indica*indica	0.208108
Z767	Tianyou806	2.47641	Indica*indica	0.197712
Z768	Tianyoufeng2	1.65855	Indica*indica	0.213076
Z769	Yueza922	1.30257	Indica*indica	0.212708
Z770	Zhanyou1018	2.01356	Indica*indica	0.199467
Z771	Rongdao9	1.49859	Indica*indica	0.179495
Z772	Rongdao8	1.26705	Indica*indica	0.185307
Z773	Rongyou19	0.779536	Indica*indica	0.204906
Z774	Chuanfeng4	1.32784	Indica*indica	0.218835
Z775	Chuanfeng5	1.83475	Indica*indica	0.230035
Z776	Chuanfeng6	1.7795	Indica*indica	0.217211
Z777	Weitian9	2.56101	Indica*indica	0.224424
Z778	Zhongyou936	1.39382	Indica*indica	0.2167
Z779	Guohaoguoxiang12	2.14883	Indica*indica	0.228045
Z780	Jinyou975	4.4849	Indica*indica	0.237871
Z781	Fuyou21	1.78837	Indica*indica	0.21923
Z782	Kyou213	1.08026	Indica*indica	0.205435
Z783	Jinyou11	1.90979	Indica*indica	0.237557
Z784	Shuofeng2	2.69973	Indica*indica	0.22683
Z785	Fuyou151	1.87899	Indica*indica	0.223128
Z786	Hongyou44	2.92028	Indica*indica	0.204899
Z787	Dyou116	2.2124	Indica*indica	0.219627
Z788	Leyou2	2.47033	Indica*indica	0.238936
Z789	Gangyou118	1.07308	Indica*indica	0.234829
Z790	Luyou2	0.947572	Indica*indica	0.256023
Z791	Luyou668	1.38095	Indica*indica	0.242023
Z792	Gangyou336	1.82626	Indica*indica	0.244285
Z793	IIYou518	1.39735	Indica*indica	0.233914
Z794	Yiyou99	1.46517	Indica*indica	0.195876
Z795	Gangyou148	1.70235	Indica*indica	0.243695
Z796	Dyou130	3.92938	Indica*indica	0.233113
Z797	Gangyou2009	2.37177	Indica*indica	0.243919
Z798	Byou840	1.622	Indica*indica	0.223227
Z799	Mian2You151	3.55412	Indica*indica	0.251562
Z800	Chuan7You89	2.44148	Indica*indica	0.241903
Z802	Yixiang3724	2.4932	Indica*indica	0.212463
Z803	Yixiang937	1.80233	Indica*indica	0.193478
Z804	Yixiang3728	1.05067	Indica*indica	0.208969
Z805	Zhufengyou009	1.29574	Indica*indica	0.213392
Z806	Shanyou94-11	1.14003	Indica*indica	0.264619
Z807	Jinyou182	1.55442	Indica*indica	0.219428
Z808	Neixiang10	2.53845	Indica*indica	0.194873
Z809	Jixiang3	3.04265	Indica*indica	0.196517
Z810	Gangyou827	1.19565	Indica*indica	0.234452
Z811	Jingu202	3.09605	Indica*indica	0.241916
Z812	Huaxiang7	2.43772	Indica*indica	0.205809
Z813	IIYou949	1.85871	Indica*indica	0.245239
Z814	Kyou8149	2.01168	Indica*indica	0.22818
Z815	Kyou40	1.85527	Indica*indica	0.220744
Z816	Kyou8725	1.53432	Indica*indica	0.236921
Z817	Taixiang5	2.06795	Indica*indica	0.213721
Z818	Chuanyou75535	2.91757	Indica*indica	0.243568
Z819	Fuyou994	2.64538	Indica*indica	0.233066
Z820	IIYou162	3.19156	Indica*indica	0.239979
Z821	Gangyou130	2.22051	Indica*indica	0.245314
Z822	Dyou361	1.64919	Indica*indica	0.225649
Z823	Gangyou361	2.15795	Indica*indica	0.223012
Z824	Dyou363	1.40483	Indica*indica	0.220616
Z825	Gangyou363	2.07717	Indica*indica	0.229675
Z826	Dyou162	1.64248	Indica*indica	0.260698
Z827	Dxiang101	1.86317	Indica*indica	0.236624
Z828	Dyou2362	2.52533	Indica*indica	0.225159
Z829	Dyou368	3.94401	Indica*indica	0.233628
Z830	Gangyou158	7.84893	Indica*indica	0.254394
Z831	Dxiang707	7.60375	Indica*indica	0.231327
Z832	IIYou363	7.2331	Indica*indica	0.249038
Z833	Fuyou527	9.25523	Indica*indica	0.224246
Z834	Xieyou716	3.99045	Indica*indica	0.228075
Z835	Dyou17	2.78829	Indica*indica	0.238576
Z836	Kedao3	5.61281	Indica*indica	0.232929
Z837	Zhongyou368	1.1635	Indica*indica	0.235183
Z838	Yixiang707	3.37788	Indica*indica	0.188592
Z839	Dyou203	2.14629	Indica*indica	0.223192
Z840	Dyou205	4.05258	Indica*indica	0.241388
Z841	Dyou2527	1.13091	Indica*indica	0.232253
Z842	Shanyou527	3.00447	Indica*indica	0.229347
Z843	Jinguyou72	1.88118	Indica*indica	0.217537
Z844	Dyou3527	6.03808	Indica*indica	0.253369
Z845	IIYou69	2.35573	Indica*indica	0.24241
Z846	Mianxiang576	2.40879	Indica*indica	0.21018
Z847	Zhongyou85	2.8533	Indica*indica	0.233696
Z848	Shulongyou4	2.18732	Indica*indica	0.209306
Z849	Shulongyou3	2.89228	Indica*indica	0.237753
Z850	Cyou2009	3.09233	Indica*indica	0.253153
Z851	Cyou2040	2.84101	Indica*indica	0.221472
Z852	Cyou2095	2.27181	Indica*indica	0.244012
Z853	Cyouduoxi1	1.73885	Indica*indica	0.237566
Z854	IIYou1313	1.13782	Indica*indica	0.219968
Z855	Gangyou3551	1.26665	Indica*indica	0.224709
Z856	IIYou1577	2.98863	Indica*indica	0.254994
Z857	Gangyou1577	1.65724	Indica*indica	0.257044
Z858	Yixiang1577	2.53376	Indica*indica	0.196357
Z859	Yixiang2292	4.92413	Indica*indica	0.204068
Z860	Yixiang3003	4.21686	Indica*indica	0.272129
Z861	Mian5You3551	3.48453	Indica*indica	0.225845
Z862	Yixiang10	3.15995	Indica*indica	0.198499
Z863	Yixiang1313	1.94264	Indica*indica	0.191687
Z864	Yixiang3551	2.62501	Indica*indica	0.213055
Z865	Yixiang9	8.0941	Indica*indica	0.200081
Z866	Yixiang1979	2.63544	Indica*indica	0.195794
Z867	Yixiang3774	1.69357	Indica*indica	0.183777
Z868	Yixiang4106	4.36791	Indica*indica	0.21154
Z869	Yixiang2084	1.1639	Indica*indica	0.207289
Z870	Yixiang2239	2.1356	Indica*indica	0.202074
Z871	Nyou1577	1.61614	Indica*indica	0.212191
Z872	Yixiang99E-4	2.09058	Indica*indica	0.196958
Z873	Zhongyou63	1.08227	Indica*indica	0.222136
Z874	Yixiang101	6.95351	Indica*indica	0.220093
Z875	IIYou3213	2.88547	Indica*indica	0.228282
Z876	Chuannongyou498	2.49705	Indica*indica	0.22921
Z877	Chuannongyou527	2.19444	Indica*indica	0.215347
Z878	Dexiang4103	1.48461	Indica*indica	0.213198
Z879	Fengdayou2590	2.32294	Indica*indica	0.233073
Z880	Gangxiang828	2.97124	Indica*indica	0.241073
Z881	Jinyou18	2.93778	Indica*indica	0.222357
Z882	Longyou305	2.85008	Indica*indica	0.216775
Z883	Tianlongyou540	1.63966	Indica*indica	0.225677
Z884	Yixiang2079	4.06797	Indica*indica	0.215697
Z885	Jinyou117	5.88569	Indica*indica	0.236128
Z886	Sanxiangyou613	2.702	Indica*indica	0.241803
Z887	Shanyou416	1.0269	Indica*indica	0.244112
Z889	Gangyou416	1.05682	Indica*indica	0.241138
Z890	Zhuliangyou706	1.12063	Indica*indica	0.230851
Z891	Fengyou527	2.50144	Indica*indica	0.225791
Z892	Luliangyou8	2.22228	Indica*indica	0.190823
Z893	Zhuliangyou100	2.66008	Indica*indica	0.100961
Z894	Jinyou44	2.11787	Indica*indica	0.225012
Z895	Peiliangyou93	3.88534	Indica*indica	0.238749
Z896	Xinxiangyou207	3.59461	Indica*indica	0.198086
Z897	Fengyou9	2.33183	Indica*indica	0.218217
Z898	Fengyou210	1.3021	Indica*indica	0.219919
Z899	Jinyou213	1.45724	Indica*indica	0.224503
Z900	H37You207	2.1286	Indica*indica	0.208095
Z901	Jinyou297	3.44634	Indica*indica	0.22453
Z902	Jinyou640	1.93629	Indica*indica	0.248559
Z903	Xinxiangyou640	1.80211	Indica*indica	0.217836
Z904	Tyou855	1.90185	Indica*indica	0.222945
Z905	Tyou100	1.53244	Indica*indica	0.227772
Z906	Nliangyou1	7.49147	Indica*indica	0.269263
Z907	Zhongyou9918	3.62795	Indica*indica	0.198332
Z908	Jiyou716	7.20519	Indica*indica	0.221769
Z909	Zhuliangyou21	7.61198	Indica*indica	0.187007
Z910	Jiyou7	4.75674	Indica*indica	0.212569
Z911	IIYou918	2.56492	Indica*indica	0.2334
Z912	Cliangyou4488	2.83702	Indica*indica	0.2378
Z913	Cliangyou755	3.33422	Indica*indica	0.231223
Z914	Cliangyou343	1.31658	Indica*indica	0.234374
Z915	Zhuliangyou4024	3.36139	Indica*indica	0.192365
Z916	Yliangyou599	8.4121	Indica*indica	0.278864
Z917	Zhuliangyou189	9.40195	Indica*indica	0.189579
Z918	Ziyou299	2.64531	Indica*indica	0.20365
Z919	Jinyou212	1.36382	Indica*indica	0.230936
Z920	Jinyou844	1.37432	Indica*indica	0.208709
Z921	Shuangliangyou1	1.17366	Indica*indica	0.250011
Z923	Yliangyou86	1.99758	Indica*indica	0.266097
Z924	Yliangyou7	1.23439	Indica*indica	0.254793
Z925	Yliangyou8	1.12713	Indica*indica	0.25802
Z926	Luliangyou257	7.62367	Indica*indica	0.191366
Z927	Zhuliangyou268	2.53702	Indica*indica	0.173896
Z928	Luliangyou819	3.66613	Indica*indica	0.18431
Z929	Lingliangyou564	1.80587	Indica*indica	0.20516
Z930	Huayou322	2.36278	Indica*indica	0.227378
Z931	Hualiangyou1548	2.03097	Indica*indica	0.236365
Z932	Lingliangyou268	1.19535	Indica*indica	0.145336
Z933	Yahuayou624	1.40231	Indica*indica	0.227717
Z934	H28You451	2.65112	Indica*indica	0.218586
Z935	Zhongyou272	1.93126	Indica*indica	0.19345
Z936	Luliangyou211	2.08103	Indica*indica	0.190313
Z937	Shenliangyou5814	1.09728	Indica*indica	0.270797
Z938	Jinyou433	1.38657	Indica*indica	0.245969
Z939	Tyou535	1.60894	Indica*indica	0.191182
Z940	Tyou1128	3.14122	Indica*indica	0.213886
Z941	Yliangyou302	1.44611	Indica*indica	0.270553
Z942	Yliangyou527	5.80481	Indica*indica	0.255434
Z943	Yliangyou51	2.04349	Indica*indica	0.232493
Z944	Changlong1	1.77688	Indica*indica	0.205529
Z945	Xianfengyou034	2.02348	Indica*indica	0.111488
Z946	Xianfengyou933	1.72362	Indica*indica	0.212493
Z947	Tanliangyou83	2.18161	Indica*indica	0.186478
Z948	Zhongyou978	2.71894	Indica*indica	0.218749
Z949	Peiliangyou568	1.56979	Indica*indica	0.231947
Z950	Aolongyou282	1.25683	Indica*indica	0.213983
Z951	Aoliangyou69	1.65116	Indica*indica	0.229096
Z952	Jinyouhuai340	4.15345	Indica*indica	0.215356
Z953	Yliangyou9918	4.91628	Indica*indica	0.26203
Z954	Xiangzhongyou918	1.68716	Indica*indica	0.222645
Z955	Zhongyou9806	2.94809	Indica*indica	0.22307
Z956	Chuanxiangyou1101	2.56413	Indica*indica	0.221918
Z957	Guangliangyou8	3.49015	Indica*indica	0.205267
Z958	Tanliangyou921	4.11778	Indica*indica	0.167645
Z959	Zhuliangyou505	1.95782	Indica*indica	0.181886
Z960	Xingyou1	3.19224	Indica*indica	0.197223
Z961	Yliangyouxiang2	2.11106	Indica*indica	0.266918
Z962	Zhuliangyou25	2.3538	Indica*indica	0.190508
Z963	Fengyou207	1.39841	Indica*indica	0.196036
Z964	Zhongyou463	2.82306	Indica*indica	0.226267
Z965	Zhongyou207	2.1409	Indica*indica	0.206278
Z966	Cliangyou501	2.11428	Indica*indica	0.286174
Z967	Zhuliangyou811	1.8668	Indica*indica	0.156258
Z968	Jiuyou120	1.00531	Indica*indica	0.202808
Z969	Zhongyou36	2.85052	Indica*indica	0.222994
Z970	Zhuliangyou02	1.52847	Indica*indica	0.174327
Z971	Zhunliangyou1202	2.02458	Indica*indica	0.204955
Z972	Yueyou108	5.71274	Indica*indica	0.186053
Z973	Cliangyou4418	1.36647	Indica*indica	0.229553
Z974	Xinxiangyou9113	3.25698	Indica*indica	0.220169
Z975	Shenyou2200	1.52631	Indica*indica	0.265985
Z976	Yueyou9264	5.71568	Indica*indica	0.182107
Z977	Jinyou938	2.17955	Indica*indica	0.229325
Z978	Zhuliangyou58	1.9174	Indica*indica	0.215388
Z979	Yangyou1	5.04759	Indica*indica	0.210456
Z980	Zhongyou4202	1.53366	Indica*indica	0.194619
Z981	Zhuliangyou312	1.85892	Indica*indica	0.189367
Z982	Zhuliangyou4290	3.59445	Indica*indica	0.190414
Z983	Xinliangyou98	1.34761	Indica*indica	0.179213
Z984	Xieyou978	4.83628	Indica*indica	0.203417
Z985	Dyou986	1.76561	Indica*indica	0.214152
Z986	Za0152	6.52011	Indica*indica	0.222546
Z987	Chu9507	3.92271	Indica*indica	0.170619
Z988	Fuxiangyou98	2.40148	Indica*indica	0.228258
Z989	Longanyou1	3.36045	Indica*indica	0.194088
Z990	Luyou827	1.32601	Indica*indica	0.204326
Z991	Mingyou98	1.01247	Indica*indica	0.212592
Z992	Aiyou39	4.8157	Japonica*japonica	0.294992
Z993	Xinlongyou1	3.24475	Indica*indica	0.196935
Z994	Huailiangyou3	3.12855	Indica*indica	0.240401
Z995	IIYouming88	1.02499	Indica*indica	0.262453
Z996	Wandao72	2.12445	Japonica*japonica	0.0152095
Z997	Kyou954	1.87421	Indica*indica	0.217404
Z998	IIYou98	1.61717	Indica*japonica	0.415506
Z999	Fengyou188	1.7081	Indica*indica	0.306551
Z1000	Liangyou4826	5.18563	Indica*indica	0.205955
Z1001	IIYou508	4.73503	Indica*indica	0.242483
Z1002	Xinqiang8	1.15576	Indica*indica	0.19947
Z1003	Xieyou29	1.38183	Indica*indica	0.188177
Z1004	Jinfeng8	2.07465	Indica*indica	0.204722
Z1005	Jinyouryuan5	2.74306	Indica*indica	0.196767
Z1006	Wandao79	1.33869	Indica*indica	0.211258
Z1007	Wandao199	1.69038	Indica*indica	0.197502
Z1008	Wandao88	1.80262	Indica*japonica	0.427065
Z1009	IIYou3216	3.87212	Indica*indica	0.240932
Z1010	IIYou48	1.62163	Indica*indica	0.22688
Z1011	Ziliangyou2	3.07924	Indica*indica	0.205725
Z1012	Anliangyou821	1.18922	Indica*indica	0.224276
Z1013	Guangliangyou4	2.39929	Indica*indica	0.186266
Z1014	Fenghuayou3	2.78637	Indica*indica	0.225382
Z1015	Nonghuayou5365	1.99328	Indica*indica	0.238672
Z1016	Yueyou206	2.25896	Indica*indica	0.236863
Z1017	eFuliangyouf8	2.33512	Indica*indica	0.199053
Z1018	Jiuliangyouf6	1.5635	Indica*indica	0.197868
Z1019	Jiuliangyoufeng	1.62904	Indica*indica	0.218692
Z1020	Liuliangyou3327	2.94569	Indica*indica	0.227362
Z1021	Jiangsiyou992	2.56617	Indica*indica	0.200082
Z1022	Jiangza1	4.92321	Indica*indica	0.231216
Z1023	Jiangsiyou207	1.77059	Indica*indica	0.194328
Z1024	Tyou968	1.21628	Indica*indica	0.210286
Z1025	Jinyou968	2.33857	Indica*indica	0.226847
Z1026	Xinyougan16	3.77121	Indica*indica	0.237519
Z1027	Shanyougan24	3.19962	Indica*indica	0.239173
Z1028	Xiangfengyou402	5.66114	Indica*indica	0.234132
Z1029	Yueyou286	3.26974	Indica*indica	0.188627
Z1030	Deyou1254	2.1492	Indica*indica	0.219211
Z1031	Jinyou90	2.41969	Indica*indica	0.23323
Z1032	Jingfuyou299	1.43896	Indica*indica	0.235955
Z1033	eKyou21	4.08988	Indica*indica	0.229981
Z1034	Tianliangyou227	3.99923	Indica*indica	0.210116
Z1035	Jinyoul2	1.89373	Indica*indica	0.204421
Z1036	Teyou1138	4.29977	Indica*indica	0.209387
Z1037	Liangyou18	1.58662	Indica*indica	0.231885
Z1038	Jingliangyou10	2.83267	Indica*indica	0.196757
Z1039	Chuyou1588	4.19032	Indica*indica	0.251044
Z1040	Xinfengyou121	2.3697	Indica*indica	0.183872
Z1041	Yiliangyou88	1.11686	Indica*indica	0.187672
Z1042	Ziyou218	2.88477	Indica*indica	0.18642
Z1043	Zhongyouzhou481	2.65812	Indica*indica	0.233572
Z1044	Jinyou418	2.2809	Indica*indica	0.230114
Z1045	Jiayou1332	4.78659	Indica*indica	0.2298
Z1046	Tianyou1251	1.56941	Indica*indica	0.20686
Z1047	Tianfengyout025	2.66774	Indica*indica	0.216549
Z1048	Wufengyout025	1.77033	Indica*indica	0.201349
Z1049	Jinyou992	1.60854	Indica*indica	0.197596
Z1050	IIYou7599	2.04223	Indica*indica	0.24858
Z1051	Xinrongyou023	1.99669	Indica*indica	0.215541
Z1052	Xinrongyou2067	1.28274	Indica*indica	0.188087
Z1053	Zhongyou616	2.24425	Indica*indica	0.230044
Z1054	Xinrongyou254	2.36918	Indica*indica	0.193833
Z1055	YouI156	2.58664	Indica*indica	0.228944
Z1056	Jinyou476	4.18065	Indica*indica	0.233584
Z1057	Weiyou1	2.20645	Indica*indica	0.232625
Z1058	Tianfengyou19	3.00572	Indica*indica	0.217225
Z1059	Rongyou9	2.06683	Indica*indica	0.19758
Z1060	Feiyou137	3.59274	Indica*indica	0.233565
Z1061	Kyou877	1.59329	Indica*indica	0.204145
Z1062	Lvxiang313	2.02572	Indica*indica	0.23877
Z1063	IIYou318	2.29034	Indica*indica	0.237192
Z1064	Jinyou844	1.59227	Indica*indica	0.209482
Z1065	Jinyou556	4.70947	Indica*indica	0.237864
Z1066	Zhunliangyou893	1.71952	Indica*indica	0.259003
Z1067	Zhong2You308	2.06894	Indica*indica	0.193074
Z1068	Jinyou188	3.06274	Indica*indica	0.234016
Z1069	eFufengyou11	3.01237	Indica*indica	0.210966
Z1070	Xiannong22	2.04077	Indica*indica	0.179625
Z1071	Jinyou77	1.08557	Indica*indica	0.204004
Z1072	IIYou906	1.20368	Indica*indica	0.209429
Z1073	Minxianfu3008	2.45747	Indica*indica	0.21315
Z1074	Nongping302	1.43907	Indica*indica	0.204154
Z1075	Zhuliangyou99	1.87636	Indica*indica	0.165515
Z1076	Jinyou898	2.8845	Indica*indica	0.216244
Z1077	Jinyou706	2.39995	Indica*indica	0.231343
Z1078	Jinyou299	2.34683	Indica*indica	0.228266
Z1079	IIYoufu819	2.41242	Indica*indica	0.210709
Z1080	Kyou818	2.7526	Indica*indica	0.224911
Z1081	Xieyou332	3.22436	Indica*indica	0.247813
Z1082	Xieyou336	3.34854	Indica*indica	0.23651
Z1083	Yangxianyou26	1.15585	Indica*indica	0.221909
Z1084	Yangxianyou418	2.80716	Indica*indica	0.240399
Z1085	Kyou619	1.15861	Indica*indica	0.0218732
Z1086	Kyou117	1.98969	Indica*indica	0.0780669
Z1087	Xinyou365	1.4732	Indica*indica	0.186125
Z1088	IIYou845	2.25396	Indica*indica	0.15253
Z1089	Jinjingyou28	1.65221	Indica*japonica	0.36333
Z1090	Jinjingyou68	2.12608	Japonica*japonica	0.0570709
Z1091	Zhongjingyou1	1.03235	Indica*japonica	0.377908
Z1092	Jinjingyou116	3.8327	Indica*japonica	0.366515
Z1093	Jinjingyou180	3.64678	Japonica*japonica	0.165189
Z1094	Gengyun2	1.45084	Indica*indica	0.0203056
Z1095	Jinxieyou988	1.39535	Indica*indica	0.173676
Z1096	Huayou42	0.976448	Indica*indica	0.219968
Z1097	Shanyou3550	2.85555	Indica*indica	0.233247
Z1098	Youyou122	2.34562	Indica*indica	0.225061
Z1099	Youyou128	1.87266	Indica*indica	0.213564
Z1100	Boyou998	3.4287	Indica*indica	0.219157
Z1101	Boyou368	2.14336	Indica*indica	0.214459
Z1102	Tianyou290	2.96598	Indica*indica	0.202349
Z1103	IIYou368	3.60282	Indica*indica	0.219175
Z1104	Wuyou308	2.58498	Indica*indica	0.203666
Z1105	Tianyou390	2.35627	Indica*indica	0.204077
Z1106	Tianyou450	1.77298	Indica*indica	0.221506
Z1107	Tianyou55	2.93548	Indica*indica	0.224706
Z1108	Tianyou806	2.35901	Indica*indica	0.194816
Z1109	Tianfengyou880	2.86269	Indica*indica	0.214061
Z1110	Boyouzaote	3.55778	Indica*indica	0.227879
Z1111	Teyou524	3.28215	Indica*indica	0.201482
Z1112	Boyou691	1.63391	Indica*indica	0.216267
Z1113	Huayou153	1.78373	Indica*indica	0.186732
Z1114	Wufengyou316	2.52969	Indica*indica	0.216849
Z1115	BoIIYou15	3.37554	Indica*indica	0.194656
Z1116	Shuangyou8802	2.70283	Indica*indica	0.198281
Z1117	Wanjinyou133	2.49176	Indica*indica	0.221311
Z1118	Huayou229	5.16205	Indica*indica	0.207802
Z1119	Peiza268	2.14354	Indica*indica	0.314104
Z1120	Zhongyou229	3.11718	Indica*indica	0.200624
Z1121	Tianyou312	2.88213	Indica*indica	0.198785
Z1122	Yueza763	3.25211	Indica*indica	0.200086
Z1123	Tianyou688	2.77255	Indica*indica	0.206945
Z1124	Tianyou578	5.20206	Indica*indica	0.214899
Z1125	Jindaoyou122	1.64869	Indica*indica	0.223705
Z1126	Wanjinyou322	3.29308	Indica*indica	0.210376
Z1127	Wanjinyou2008	6.28555	Indica*indica	0.224544
Z1128	Wufengyou2168	2.75019	Indica*indica	0.211525
Z1129	Rongyou390	3.66375	Indica*indica	0.211848
Z1130	IIYou8220	2.73168	Indica*indica	0.232633
Z1131	Peiliangyou2859	1.5998	Indica*japonica	0.43068
Z1132	Xieyou982	2.08055	Indica*indica	0.202706
Z1133	Jinyou987	1.92443	Indica*indica	0.254016
Z1135	Yongyou2	2.52571	Japonica*japonica	0.128334
Z1136	Yongyou4	2.31718	Indica*japonica	0.563637
Z1137	Xieyou7954	2.14522	Indica*indica	0.230541
Z1138	IIYou7954	2.89034	Indica*indica	0.253381
Z1139	Zhongyou208	2.00216	Indica*indica	0.2173
Z1140	Qianyou1	1.52102	Indica*indica	0.259487
Z1141	Xieyou315	4.88674	Indica*indica	0.240932
Z1142	Xieyou5968	2.86873	Indica*indica	0.253574
Z1143	Baliangyou100	2.59563	Indica*indica	0.200391
Z1144	Feiyou600	1.79822	Indica*indica	0.226125
Z1145	IIYou8006	0.950513	Indica*indica	0.234623
Z1147	Zhongzheyou1	2.3551	Indica*indica	0.199368
Z1148	Yanyou1	3.61499	Indica*indica	0.216425
Z1149	FeiyouE1	1.47001	Indica*indica	0.212654
Z1150	Zhongzheyou8	2.04882	Indica*indica	0.26238
Z1151	Zhongyou1176	1.37184	Indica*indica	0.210685
Z1152	Weiyou402	1.97862	Indica*indica	0.230982
Z1153	Xieyou9308	2.88512	Indica*indica	0.32773
Z1154	Shanyou46	3.23872	Indica*indica	0.273443
Z1155	Zhongyou315	2.67633	Indica*indica	0.206641
Z1156	Boyou26	3.60587	Indica*indica	0.237459
Z1157	Jinyou358	1.69634	Indica*indica	0.264582
Z1159	Anliangyou1	2.07557	Indica*indica	0.213627
Z1160	Boyou253	3.8032	Indica*indica	0.232542
Z1161	Jinyou253	1.99866	Indica*indica	0.222565
Z1162	YouI253	1.79453	Indica*indica	0.241109
Z1163	Zhiyou253	1.38029	Indica*indica	0.225328
Z1164	Teyou253	3.4971	Indica*indica	0.220365
Z1165	Bahongyou256	2.07052	Indica*indica	0.222019
Z1166	Zhongyou258	4.07577	Indica*indica	0.226446
Z1167	Teyou258	6.64355	Indica*indica	0.221875
Z1168	Boyou258	2.61381	Indica*indica	0.230501
Z1169	Shiyouyu1	5.55965	Indica*indica	0.241852
Z1170	EKyou18	2.06411	Indica*indica	0.191656
Z1171	Weiyou16	1.18791	Indica*indica	0.229709
Z1172	Lingyou6602	1.18583	Indica*indica	0.207716
Z1173	YouII6601	1.54127	Indica*indica	0.228065
Z1174	Liyou6601	1.27867	Indica*indica	0.214365
Z1175	Liyou6602	1.09736	Indica*indica	0.20462
Z1176	Shanyou253	3.11966	Indica*indica	0.246312
Z1177	Zhongyou253	1.37027	Indica*indica	0.219693
Z1178	Tianyou1025	1.08256	Indica*indica	0.238673
Z1179	YouIT80	1.46121	Indica*indica	0.176506
Z1180	Qiuyou623	1.21398	Indica*indica	0.263759
Z1181	Jinyou356	2.09256	Indica*indica	0.221515
Z1182	Jinyou1202	0.954875	Indica*indica	0.194387
Z1183	Teyou1202	2.01906	Indica*indica	0.214073
Z1184	Meiyou1025	2.14818	Indica*indica	0.266269
Z1185	Meiyou198	1.73151	Indica*indica	0.205681
Z1186	Qiyou08	3.24157	Indica*indica	0.203467
Z1187	Teyou136	2.46074	Indica*indica	0.200992
Z1188	Shiyou838	1.925	Indica*indica	0.236063
Z1189	Peizaguihan1	3.89209	Indica*indica	0.294701
Z1190	Qingyou119	1.97169	Indica*indica	0.215207
Z1191	Shiyou1025	5.12803	Indica*indica	0.243035
Z1192	Boyou301	2.30988	Indica*indica	0.244932
Z1193	Boyou306	2.32887	Indica*indica	0.229582
Z1194	Teyou838	2.54146	Indica*indica	0.221356
Z1195	Boyou302	1.11716	Indica*indica	0.253069
Z1196	YouIHongxiangyou33	3.41912	Indica*indica	0.226331
Z1197	Boyou128	2.35301	Indica*indica	0.21868
Z1198	BoIIYou213	2.52449	Indica*indica	0.205644
Z1199	BoIIYou270	2.00512	Indica*indica	0.216723
Z1200	YouI1	1.89223	Indica*indica	0.237523
Z1201	Zhongyou317	2.29157	Indica*indica	0.222843
Z1202	EKyou4480	2.09922	Indica*indica	0.200994
Z1203	Gyou3	3.1803	Indica*indica	0.193573
Z1204	Tyou1202	3.74472	Indica*indica	0.225176
Z1205	Baliangyou353	3.86172	Indica*indica	0.228467
Z1206	Boyou1102	2.2975	Indica*indica	0.244157
Z1207	Boyou3550	2.80407	Indica*indica	0.205551
Z1208	Boyou359	1.96351	Indica*indica	0.206103
Z1209	Fengyou191	1.70684	Indica*indica	0.235638
Z1210	Gangyou825	1.8557	Indica*indica	0.254249
Z1211	Hanyou3	3.0436	Indica*indica	0.215938
Z1212	Huayou128	3.18802	Indica*indica	0.203493
Z1213	Huayou229	2.92599	Indica*indica	0.205121
Z1214	Huayou8813	2.66801	Indica*indica	0.20488
Z1215	Huayou8830	5.62735	Indica*indica	0.223822
Z1216	Huayougui99	3.43008	Indica*indica	0.245584
Z1217	Jinyou2155	4.08916	Indica*indica	0.231431
Z1218	Jinyou6601	1.96315	Indica*indica	0.0195946
Z1219	Jinyou966	10.4718	Indica*indica	0.229497
Z1220	Jinyou975	2.06398	Indica*indica	0.234324
Z1221	Jingchuyou201	4.77704	Indica*indica	0.207381
Z1222	Jiuyou207	1.72794	Indica*indica	0.211968
Z1223	Liangyou4826	2.48856	Indica*indica	0.191293
Z1224	Liangyou638	4.95472	Indica*indica	0.185096
Z1225	Luyou578	6.36781	Indica*indica	0.207013
Z1226	Luliangyou28	2.05229	Indica*indica	0.178944
Z1227	Nuoliangyou6	1.61654	Indica*indica	0.226057
Z1228	Shanyou416	1.46982	Indica*indica	0.245432
Z1229	Teyou21	2.54533	Indica*indica	0.223666
Z1230	Teyou359	3.97474	Indica*indica	0.196533
Z1231	Teyou399	3.13484	Indica*indica	0.213306
Z1232	Teyou70	3.1135	Indica*indica	0.209735
Z1233	Tianliangyou402	2.85007	Indica*indica	0.190832
Z1234	Wanjinyou136	2.49861	Indica*indica	0.222027
Z1235	Xiangyou24	2.18824	Indica*indica	0.21273
Z1236	Xiangyou2	1.22959	Indica*indica	0.206458
Z1237	Xinliangyou821	2.75939	Indica*indica	0.187238
Z1238	Xinxiangyou53	3.66721	Indica*indica	0.223994
Z1239	Yanliangyou9218	0.787701	Indica*indica	0.247529
Z1240	Yixiang1577	2.17747	Indica*indica	0.195154
Z1241	Yixiang937	2.77345	Indica*indica	0.206904
Z1242	Yueyou136	1.61157	Indica*indica	0.178744
Z1243	Yueyou360	2.75894	Indica*indica	0.177397
Z1244	Yueyouhua4	3.06431	Indica*indica	0.203204
Z1245	Wuyou308	2.13183	Indica*indica	0.202982
Z1246	Tianyouhuazhan	1.98199	Indica*indica	0.192279
Z1247	Changyou1	2.18818	Japonica*japonica	0.197094
Z1248	Tianyou998	1.19726	Indica*indica	0.212422
Z1249	Boyou998	2.70342	Indica*indica	0.221891
Z1250	Zhuliangyou819	1.19822	Indica*indica	0.175785
Z1251	Zhongzao35	2.29614	Indica*indica	0.241816
Z1252	Jinyou402	1.729	Indica*indica	0.221362
Z1253	Luliangyou996	2.83001	Indica*indica	0.182026
Z1254	Iiyou838	2.76818	Indica*indica	0.0264282
Z1255	Fengliangyou4	3.80871	Indica*indica	0.19226
Z1256	Jinyou207	2.93805	Indica*indica	0.21284
Z1257	Wufengyou202	2.23843	Indica*indica	0.226875
Z1258	Jifengyou866	3.05151	Indica*indica	0.204654
Z1259	Changyou09-3	1.73171	Japonica*japonica	0.186544
Z1260	Wufengyou615	2.9104	Indica*indica	0.198185
Z1261	T55You3301	2.57088	Indica*indica	0.214058
Z1262	Zhenuoyou1	0.713399	Japonica*japonica	0.0954753
Z1263	Jingliangyou7179	1.17135	Indica*japonica	0.537631
Z1264	Teyou7572	2.47313	Indica*indica	0.213936
Z1265	Changyou11-5	1.18122	Japonica*japonica	0.209848
Z1266	Pengliangyou3363	2.46546	Indica*indica	0.219655
Z1267	Yliangyou992	2.95885	Indica*indica	0.256037
Z1268	Cliangyou608	1.57371	Indica*indica	0.249092
Z1269	Xiangfengyouhuazhan	3.71835	Indica*indica	0.220915
Z1270	Fuliangyou236	1.67011	Indica*indica	0.183144
Z1271	Keyou516	2.63818	Indica*indica	0.236046
Z1272	Hengfengyou387	3.30389	Indica*indica	0.222868
Z1273	Rongyou826	1.14117	Indica*indica	0.185793
Z1274	Tianyou9802	1.86091	Indica*indica	0.204918
Z1275	Guang8You188	1.07949	Indica*indica	0.197802
Z1276	Teyou831	1.35308	Indica*indica	0.202267
Z1277	H638S/R2729	2.22065	Indica*indica	0.242522
Z1278	Rongyouhuazhan	2.1899	Indica*indica	0.199085
Z1279	Yliangyou9918	2.96817	Indica*indica	0.258639
Z1280	BoIIYou691	1.39737	Indica*indica	0.210022
Z1281	Longyou225	2.39249	Indica*indica	0.223096
Z1282	Lingliangyou998	3.31265	Indica*indica	0.214358
Z1283	Longliangyou059	1.78923	Indica*indica	0.183363
Z1284	Yuanfengyou86	3.86911	Indica*indica	0.230062
Z1285	Zhenyou616	1.83462	Indica*indica	0.207958
Z1286	Longyou769	2.46506	Indica*indica	0.202176
Z1287	Guang8You169	2.52048	Indica*indica	0.199265
Z1288	Shenyou9597	1.06317	Indica*indica	0.203215
Z1289	Shenyou9524	2.09145	Indica*indica	0.210612
Z1290	Lingliangyou1141	4.38135	Indica*indica	0.210811
Z1291	Boyou1167	1.07882	Indica*indica	0.198409
Z1292	H750S/Hy17	4.68624	Indica*indica	0.171274
Z1293	Anfengyou211	1.96341	Indica*indica	0.219489
Z1294	Luliangyou173	2.56125	Indica*indica	0.188438
Z1295	Liangyou699	2.64895	Indica*indica	0.181475
Z1296	H750S/H005	3.74444	Indica*indica	0.201111
Z1297	Zhuliangyou39	2.57853	Indica*indica	0.183206
Z1298	Hliangyou358	4.81885	Indica*indica	0.211915
Z1299	Zhuliangyou729	4.87119	Indica*indica	0.185651
Z1300	Zhongliangyou38	2.90811	Indica*indica	0.186838
Z1301	Liangyou17	3.45298	Indica*indica	0.20026
Z1302	Yongyou1540	1.9571	Indica*japonica	0.490231
Z1303	Zhuliangyou819	1.0873	Indica*indica	0.175688
Z1304	Chunyou84	1.80477	Indica*japonica	0.511433
Z1305	Hd9802S/R30	3.74737	Indica*indica	0.196131
Z1306	Rongyou286	2.59612	Indica*indica	0.18761
Z1307	Rongfengyou107	3.1976	Indica*indica	0.217768
Z1308	H750S/Hy22	7.19576	Indica*indica	0.177431
Z1309	12You66	1.90749	Japonica*japonica	0.330395
Z1310	Zaofengyou9	1.04983	Indica*indica	0.202985
Z1311	Lingliangyou22	1.11841	Indica*indica	0.163283
Z1312	Liangyou99	2.21511	Indica*indica	0.187403
Z1313	Tanyuanyou4903	2.26799	Indica*indica	0.241725
Z1314	Anfeng463	3.28049	Indica*indica	0.238823
Z1315	Wufengyou286	1.78021	Indica*indica	0.181898
Z1316	343A/Tianhui918	2.2279	Indica*indica	0.22632
Z1317	902A/R8088	2.8223	Indica*indica	0.225427
Z1318	Quanyou785	1.74601	Indica*indica	0.251878
Z1319	Chengyou489	1.13852	Indica*indica	0.213248
Z1320	Deyou427	2.10821	Indica*indica	0.202924
Z1321	Yixiang5979	1.56787	Indica*indica	0.200187
Z1322	Lefenga/R891	1.67412	Indica*indica	0.216597
Z1323	Yixiangyou1108	1.44438	Indica*indica	0.199429
Z1324	Chuanyou6203	1.67598	Indica*indica	0.209372
Z1325	Luxiang834	2.06119	Indica*indica	0.228532
Z1326	Neixiang7539	1.53252	Indica*indica	0.194985
Z1327	Neixiang6A/Shuhui538	1.80242	Indica*indica	0.192385
Z1328	Xfyou5816	1.48656	Indica*indica	0.218164
Z1329	Chuannong1A/768	7.27509	Indica*indica	0.223052
Z1330	Lefenga/Tianhui918	1.68094	Indica*indica	0.225638
Z1331	Dm63A/Lehui188	1.39279	Indica*indica	0.202324
Z1332	Gangyou918	4.26166	Indica*indica	0.233352
Z1333	Xieyou1385	2.72081	Indica*indica	0.23127
Z1334	Xiangfengyou851	1.97923	Indica*indica	0.217475
Z1335	Cliangyou1146	2.62234	Indica*indica	0.25045
Z1336	Jingchuyou37	2.39016	Indica*indica	0.230796
Z1337	Yixiangyou196	3.26343	Indica*indica	0.193699
Z1338	Xianfengyou179	3.14029	Indica*indica	0.225076
Z1339	Y58S/R507	4.18872	Indica*indica	0.258286
Z1340	Pengliangyou187	1.73107	Indica*indica	0.218128
Z1341	Lvyou4923	2.3628	Indica*indica	0.245074
Z1342	Chuannong1A/Chenghui3203	3.57752	Indica*indica	0.218196
Z1343	Luyou9827	3.97307	Indica*indica	0.237846
Z1344	Shiyou016	6.15407	Indica*indica	0.252689
Z1345	Wan3A/Wanhui481	3.33401	Indica*indica	0.196645
Z1346	Xida2A/Xihui16	2.35743	Indica*indica	0.23484
Z1347	Chuanguyou23	3.7535	Indica*indica	0.239379
Z1348	Jianuo2You06	1.49283	Indica*indica	0.23797
Z1349	Guangyou4019	2.02931	Indica*indica	0.21708
Z1350	Tianyou199	5.4224	Indica*indica	0.216425
Z1351	Yongyou1512	1.53073	Indica*japonica	0.525761
Z1352	1013A/R3401	2.49033	Indica*indica	0.223955
Z1353	Dm63A/R598	5.80236	Indica*indica	0.24807
Z1354	Tengyou5727	3.08674	Indica*indica	0.229109
Z1355	Neixiang6A/R208	1.63572	Indica*indica	0.226252
Z1356	16A/R931	6.8094	Indica*indica	0.243892
Z1357	28A/R216	2.26555	Indica*indica	0.186168
Z1358	Xinhuaa/R1862	1.78305	Indica*indica	0.242834
Z1359	Yixiangyou2466	3.15993	Indica*indica	0.19426
Z1360	Dxiang5	2.09003	Indica*indica	0.223043
Z1361	343A/R533	1.36292	Indica*indica	0.216052
Z1362	Rong18You2348	1.83026	Indica*indica	0.232174
Z1363	Neixiang6788	3.77312	Indica*indica	0.222086
Z1364	Neixiang6You9	1.43275	Indica*indica	0.200707
Z1365	Yixiangyou5577	1.71594	Indica*indica	0.193663
Z1366	21A/Chenghui727	1.43404	Indica*indica	0.240707
Z1367	Zhuyou1013	2.69526	Indica*indica	0.202921
Z1368	Ruiyou98	2.66992	Indica*indica	0.221444
Z1369	Ganxianghuazhan	4.06366	Indica*indica	0.211469
Z1370	Guyouhuazhan	1.23054	Indica*indica	0.206943
Z1371	Fanyou7185	7.17486	Indica*indica	0.230154
Z1372	Tyou10807	2.92652	Indica*indica	0.218349
Z1373	Liangyou619	3.63602	Indica*indica	0.186295
Z1374	P88S/R1128	1.44731	Indica*indica	0.295723
Z1375	Yliangyou3218	1.30147	Indica*indica	0.253264
Z1376	Yliangyou1928	1.37973	Indica*indica	0.269676
Z1377	Yliangyou896	1.59051	Indica*indica	0.248494
Z1378	Yliangyou6	2.66217	Indica*indica	0.255329
Z1379	Shenliangyou865	4.95411	Indica*indica	0.250502
Z1380	Yliangyou2	1.88717	Indica*indica	0.243873
Z1381	Liangyou432	2.16175	Indica*indica	0.21685
Z1382	1892S/Yr0822	1.1547	Indica*indica	0.252306
Z1383	Huiliangyou630	1.35402	Indica*indica	0.244835
Z1384	Huiliangyou1108	3.27583	Indica*indica	0.178338
Z1385	Fengliangyou302	1.28587	Indica*indica	0.223116
Z1386	Fengliangyou938	1.83542	Indica*indica	0.309959
Z1387	Guangyou673	1.32455	Indica*indica	0.220954
Z1388	Fuliangyou366	1.22727	Indica*indica	0.208122
Z1389	Guangyou2108	2.35366	Indica*indica	0.221638
Z1390	Luyoumingzhan	2.22297	Indica*indica	0.192287
Z1391	Shenyou9519	2.44273	Indica*indica	0.207956
Z1392	Pengliangyou336	3.53691	Indica*indica	0.236326
Z1393	Quanyou785	2.18902	Indica*indica	0.254537
Z1394	Fliangyou6876	1.43188	Indica*indica	0.210065
Z1395	Jingliangyou317	2.73258	Indica*indica	0.275144
Z1396	Guangliangyouxiang5	1.46094	Indica*indica	0.211808
Z1397	Guangliangyou15	2.75536	Indica*indica	0.201093
Z1398	Liangyou87	3.64843	Indica*indica	0.216868
Z1399	Zhongnanyou3745	0.976009	Indica*indica	0.213521
Z1400	Liangyou315	2.66204	Indica*indica	0.281377
Z1401	Keliangyou889	2.28133	Indica*indica	0.267873
Z1402	Qliangyou008	3.67675	Indica*indica	0.247219
Z1403	Guangliangyou8	2.58856	Indica*indica	0.173597
Z1404	Liangyou116	4.0863	Indica*indica	0.253902
Z1405	Cliangyou513	2.17312	Indica*indica	0.255443
Z1406	Guangzhan63-2S/HR1128	2.29128	Indica*indica	0.257001
Z1407	Yangliangyou512	1.85249	Indica*indica	0.209381
Z1408	Liangyou3168	1.51735	Indica*indica	0.277276
Z1409	Suyou8365	1.8916	Indica*indica	0.29515
Z1410	Qianyou911	1.6856	Indica*indica	0.249365
Z1411	Liangyou986	1.06396	Indica*indica	0.311742
Z1412	Yongyou1512	0.986331	Indica*japonica	0.565886
Z1413	Shenyou9597	1.07768	Indica*indica	0.205442
Z1414	Luyouhuazhan	1.17691	Indica*indica	0.191843
Z1415	Liangyou771	2.12382	Indica*indica	0.215411
Z1416	Shenliangyou9310	2.58362	Indica*indica	0.241211
Z1417	Shenyou9526	1.28161	Indica*indica	0.200563
Z1418	Yliangyou8622	1.36003	Indica*indica	0.23069
Z1419	Zhongguyou28	1.80148	Indica*indica	0.232327
Z1420	Liangyou984	1.32307	Indica*indica	0.186142
Z1421	Shenyou9524	2.48535	Indica*indica	0.210921
Z1422	Fengliangyou346	1.97923	Indica*indica	0.152691
Z1423	Q2You28	2.6013	Indica*indica	0.22168
Z1424	620S/Bing4114	1.50715	Indica*indica	0.270413
Z1425	Shenliangyou862	1.86494	Indica*indica	0.239394
Z1426	Shenliangyou814	1.36064	Indica*indica	0.25302
Z1427	Xinliangyou998	1.16716	Indica*indica	0.197309
Z1428	Cliangyou4418	1.10667	Indica*indica	0.22961
Z1429	Huiliangyou5	1.74255	Indica*indica	0.179952
Z1430	Liangyou1882	1.40396	Indica*indica	0.245636
Z1431	Yliangyou2008	2.73846	Indica*indica	0.266881
Z1432	Longliangyou448	2.25316	Indica*indica	0.182852
Z1433	Yiliangyou8	1.42152	Indica*indica	0.205664
Z1434	Zhefuliangyou11-18	1.16162	Indica*indica	0.181234
Z1435	Suliangyou585	1.83864	Indica*indica	0.256812
Z1436	Mingliangyou6	1.1495	Indica*indica	0.254486
Z1437	Liangyouguang1261	3.23254	Indica*indica	0.197635
Z1438	Shenliangyou118	1.08894	Indica*indica	0.238046
Z1439	Yliangyou1998	1.3245	Indica*indica	0.247989
Z1440	Yliangyou8188	1.26545	Indica*indica	0.236809
Z1441	Neixiang7539	1.70555	Indica*indica	0.196255
Z1442	Yliangyou646	1.79866	Indica*indica	0.244926
Z1443	Guangliangyouai93	1.99202	Indica*indica	0.188596
Z1444	Liangyou8106	1.27811	Indica*indica	0.256704
Z1445	Yliangyou3399	1.51839	Indica*indica	0.243652
Z1446	Cliangyou70124	1.96228	Indica*indica	0.236198
Z1447	Liangyou689	1.43331	Indica*indica	0.242949
Z1448	Liangyou676	1.90102	Indica*indica	0.196666
Z1449	Tianyou8012	1.22997	Indica*indica	0.212202
Z1450	Keyou16	1.29825	Indica*indica	0.215869
Z1451	Y58S/P102	1.34249	Indica*indica	0.250294
Z1452	Qifeng1068	1.52426	Indica*indica	0.226252
Z1453	Liangyou1198	1.27708	Indica*indica	0.224738
Z1454	Liangyou0367	2.41574	Indica*indica	0.179071
Z1455	Liangyou383	1.85002	Indica*indica	0.16382
Z1456	Xinrongyouhuazhan	1.53731	Indica*indica	0.198245
Z1457	Liangyou3905	2.34457	Indica*indica	0.180003
Z1458	Yanliangyou2208	2.11659	Indica*indica	0.197494
Z1459	Yiliangyou228	1.43642	Indica*indica	0.193798
Z1460	Wufengyou103	1.12731	Indica*indica	0.205819
Z1461	Jingchuyou7	1.70404	Indica*indica	0.207166
Z1462	Liangyou5266	1.51232	Indica*indica	0.193287
Z1463	Guangliangyou7203	1.34891	Indica*indica	0.202921
Z1464	Liangyou988	0.776451	Indica*indica	0.180455
Z1465	03S/RGM1	1.06715	Indica*indica	0.188198
Z1466	Quanyou1093	0.534558	Indica*indica	0.232415
Z1467	Wuyou321	1.53012	Indica*indica	0.173958
Z1468	Rongyou308	2.11889	Indica*indica	0.198314
Z1469	Jingchuyou891	2.13562	Indica*indica	0.239041
Z1470	Liangyou33	1.39471	Indica*indica	0.187115
Z1471	Wufengyou569	1.4115	Indica*indica	0.22971
Z1472	Xiangfengyou2297	1.84123	Indica*indica	0.212447
Z1473	Yangliangyou353	1.72141	Indica*indica	0.021551
Z1474	Shenyou9566	2.69099	Indica*indica	0.219079
Z1475	Qiyou40	1.29628	Indica*indica	0.193951
Z1476	Anfengyouhuazhan	1.51673	Indica*indica	0.200056
Z1477	Liangyou937	1.2003	Indica*indica	0.192403
Z1478	Anfengyou3698	1.0428	Indica*indica	0.21948
Z1479	Aoliangyou1066	2.94036	Indica*indica	0.17873
Z1480	57Youhuazhan	2.87205	Indica*indica	0.189096
Z1481	Q3A/9712	1.87422	Indica*indica	0.175746
Z1482	Xinliangyou917	2.668	Indica*indica	0.214119
Z1483	Yueyouhuazhan	1.78084	Indica*indica	0.176303
Z1484	Shenyou1029	1.37763	Indica*indica	0.259438
Z1485	Chuangyouhuazhan	1.82593	Indica*indica	0.206864
Z1486	Yongyou412	1.50262	Indica*japonica	0.50603
Z1487	Zhenyou998	2.20837	Indica*indica	0.198038
Z1488	Jiazheyou9199	1.08269	Indica*indica	0.197625
Z1489	Xiangfengyou180	1.61724	Indica*indica	0.219109
Z1490	Yuyou132	1.54261	Indica*indica	0.182838
Z1491	51YouT3	2.31857	Indica*indica	0.200755
Z1492	Xiangfengyou512	2.14381	Indica*indica	0.205647
Z1493	Xiangfengyou1063	1.98718	Indica*indica	0.222047
Z1494	Xiangfengyou269	2.73248	Indica*indica	0.243097
Z1495	Xiangfengyou206	2.35869	Indica*indica	0.216126
Z1496	Bang191S/80447	3.08706	Indica*indica	0.209164
Z1497	Yangxianyou869	3.70789	Indica*indica	0.211997
Z1498	Yliangyou888	3.28178	Indica*indica	0.270879
Z1499	Wufengyou6537	1.27619	Indica*indica	0.233551
Z1500	Yifengyou851	1.56533	Indica*indica	0.189466
Z1501	Jifengyouhang1573	2.29088	Indica*indica	0.189238
Z1502	Taifengyou8006	3.45967	Indica*indica	0.223207
Z1503	Guangliangyou9388	4.09425	Indica*indica	0.207359
Z1504	Yliangyou9002	3.11837	Indica*indica	0.267535
