# Supplementary material for: Genomic analysis of hybrid rice varieties reveals numerous superior alleles that contribute to heterosis
Source: Nat Commun. 2015 Feb 5;6:6258. doi: 10.1038/ncomms7258 (PMC4327311; doi:10.1038/ncomms7258)
Supplement: Supplementary Dataset 2 — Phenotype data measured in Sanya [file ncomms7258-s3.xls]

## Sheet: Supplementary_Data_2
Supplementary Data 2 Phenotype data measured in Sanya
ID	Yield_per_plant/g	Panicle number	Grain_number_per_panicle	Seed_setting_rate	Grain_weight/g	Heading_date/days	Height/cm	Panicle_length/cm	Grain_length/mm	Grain_width/mm
Z1	36.92	11	176.182	0.808566	26.9	97	112	23.1	8.092	2.858
Z2	39.21	11	183.909	0.792388	25.0333	79	74.3333	22.4	7.801	2.623
Z3	49.18	13	170.615	0.866546	26.95	87	91	21.88	8.911	2.469
Z4	41.84	13	186.615	0.760923	25.8833	97	112	23.52	9.266	2.464
Z5	51.19	15	150.133	0.861456	28.0333	81	77.6667	20.08	8.882	2.49
Z6	51.3	18	137.056	0.813539	26.9833	81	87.3333	20.72	9.108	2.423
Z7	71.87	17	168.706	0.918061	27.75	88	96	24.92	7.825	2.842
Z8	58	15	137.4	0.975255	30.15	79	94	20.3	8.438	2.772
Z9	58.36	18	127.611	0.954288	27.2	88	91.6667	20.8	7.665	2.805
Z10	42.65	15	120.733	0.812258	30.7333	78	82	19.84	9.283	2.612
Z11	49.57	14	135.5	0.936215	29.4667	97	105.333	20.98	8.963	2.589
Z12	43	13	189.077	0.734744	26.2	96	106.667	20.62	8.9	2.387
Z13	44.67	11	200.545	0.835902	24.8167	88	97.3333	20.12	7.758	2.654
Z14	57.13	15	169.8	0.951708	24.2833	81	83	22.16	8.062	2.448
Z15	56.35	14	155.643	0.877467	31.3833	97	111	22.52	8.391	2.934
Z16	60.43	13	190.923	0.950846	25.9833	88	90	20.3	7.963	2.747
Z17	41.7	13	133.846	0.948276	25.6333	84	94.6667	20.88	7.878	2.637
Z18	47.19	14	175.786	0.717594	29	99	112	25.72	7.641	3.031
Z19	39.67	14	145	0.827586	24.55	81	81.3333	20.82	8.224	2.526
Z20	68.68	16	158.375	0.92423	29.6833	93	108	24.62	9.998	2.51
Z21	76.38	20	186.45	0.712523	31.1667	89	121	24.74	7.881	3.145
Z22	32.27	14	217	0.437788	25.3167	93	106	24.74	8.094	2.733
Z23	45.41	13	182.308	0.724051	28.3333	96	108.667	22.94	8.206	2.76
Z24	44.71	18	135.389	0.77103	27.4333	97	109	22.38	8.303	2.725
Z25	57.81	17	151.118	0.826392	28.4833	93	99.6667	21.44	7.808	2.965
Z26	88.65	28	147.643	0.861151	26.8833	85	93.6667	20.98	7.735	2.913
Z27	48.4	17	124.588	0.845137	27.3333	89	94.3333	21.625	7.832	2.802
Z28	61.4	21	131.19	0.922686	25.2667	92	92.6667	20.02	8.163	2.664
Z29	54.4	18	154.333	0.867171	23.2333	97	114.667	20.46	8.103	2.56
Z30	58.93	15	158.067	0.936736	26.6667	90	96.6667	22.98	7.967	2.762
Z31	28.96	14	184.143	0.480217	24.6	97	100.667	23.12	8.173	2.709
Z32	29.49	11	143.182	0.935238	21.9333	94	98	17.42	8.135	2.254
Z33	51.73	23	131.478	0.755952	26.8167	95	98	20.26	8.891	2.486
Z34	94.53	31	138.226	0.889148	27.0333	91	94.3333	20.06	8.06	2.703
Z35	57.52	14	174.571	0.942717	26.3667	90	94	21.12	8.18	2.657
Z36	64.33	15	213.933	0.886257	24.4167	94	99.3333	20.9	8.341	2.278
Z37	44.15	13	204.385	0.815581	23.0167	95	101.333	19.88	8.351	2.252
Z38	39.56	14	185.857	0.784781	21.1	95	100	19.08	8.119	2.19
Z39	67.59	18	269.111	0.703757	22.0333	95	107	24.1	7.813	2.349
Z40	104.64	37	178.054	0.723437	23	81	83	22.88	8.947	2.088
Z41	35.96	18	146.333	0.610099	24.7333	98	107.333	19.04	8.549	2.381
Z42	65.36	24	166.625	0.868717	20.2667	81	83.3333	23.38	7.683	2.324
Z43	65.85	17	191	0.807207	27.8333	99	123	27	8.229	2.765
Z44	46.87	19	150.579	0.741	24.1167	97	104.667	23.2	8.175	2.445
Z45	43.73	13	140	0.85	30.0167	95	96.3333	22.06	9.272	2.562
Z46	45.09	13	144.077	0.850507	29.4833	90	85	21.24	9.406	2.546
Z47	54.14	12	227.167	0.866838	24.1667	92	93.3333	19.56	8.112	2.422
Z48	56.07	15	234.067	0.730561	23.4167	94	93.6667	18.86	7.556	2.601
Z49	38.99	13	207.769	0.808589	19.1667	94	97.6667	20.98	7.535	2.263
Z50	48.82	13	202	0.778751	25.6333	95	100.333	21.56	8.894	2.484
Z51	22.88	9	126.889	0.901926	24.6	81	80.6667	20.84	8.863	2.261
Z52	54.03	15	148.733	0.923801	26.9667	89	87	23.06	8.064	2.753
Z53	41.3	12	144.417	0.895557	27.1	86	85	22.22	9.425	2.445
Z54	46.67	15	128.067	0.934409	27.1	91	95.6667	19.7	9.194	2.409
Z55	43.35	14	141.071	0.832911	26.6667	89	87.6667	21.04	8.032	2.728
Z56	34.66	14	119.857	0.821216	27.15	95	97.6667	22.92	9.104	2.471
Z57	119.64	36	180.472	0.699092	28.0167	91	96	20.28	8.687	2.593
Z58	71.67	25	156.28	0.664704	28.6667	97	103.333	23.14	9.278	2.595
Z59	43.75	15	148.8	0.876792	23.1667	90	89.6667	22.98	8.631	2.398
Z60	38.9	13	117.385	0.960026	27.5833	90	87.3333	19.02	8.721	2.495
Z61	45.3	16	144.062	0.646421	30.4667	89	91.3333	22.16	9.052	2.552
Z62	49.49	14	149.143	0.917146	27.1	90	92	20.5	8.586	2.481
Z63	46.37	17	131.941	0.745876	28.6667	93	84	21.72	8.969	2.509
Z64	60.86	17	144.353	0.913203	28.5	89	87	18.3	8.981	2.569
Z65	46.21	15	128.2	0.964639	26.2667	91	95	19.68	8.275	2.673
Z66	52.32	17	119.294	0.916667	29.25	89	84.6667	21	9.221	2.583
Z67	39.59	11	127.364	0.907923	33.0333	93	99.6667	22.26	9.72	2.641
Z68	50.79	19	126.263	0.931221	23.6667	81	79	19.34	7.95	2.558
Z69	66.9	20	154.3	0.900843	25.4	85	87.3333	21.24	7.789	2.711
Z70	42.96	16	116.938	0.813469	28.6167	83	80	20.9	8.917	2.525
Z71	39.5	12	125.083	0.906729	30.0833	76	85.3333	18.24	9.305	2.61
Z72	73.84	23	171	0.853801	23	80	83.3333	22.72	7.267	2.734
Z73	48.21	14	149.071	0.911356	26.6167	82	92	23.76	8.06	2.694
Z74	40.36	13	136.385	0.956571	24.4667	88	86.3333	23	7.631	2.578
Z75	32.77	14	181.143	0.583991	22.6	85	87	19.42	7.571	2.501
Z76	42.96	15	170.667	0.760156	23.4	94	94	21.9	7.978	2.475
Z77	38.82	12	146.333	0.908884	25.7333	91	99.3333	21	7.977	2.713
Z78	41.83	11	155.545	0.814728	31.9	96	106.333	23.1	8.118	3.143
Z79	43.02	11	168.636	0.963342	24.8667	88	92	17.64	7.875	2.645
Z80	37.8	8	200.25	0.906367	27.5667	90	90.6667	19.26	8.906	2.512
Z81	43.42	13	183.846	0.80251	23.9667	92	95	21.58	8.341	2.346
Z82	33.14	9	161.778	0.900412	25.75	90	87.6667	22.14	8.034	2.594
Z83	36.67	10	179.5	0.857382	25.6667	97	102.333	21.74	8.084	2.639
Z84	36.01	12	185.25	0.702654	25.1333	81	84	21.92	8.761	2.257
Z85	42.56	12	168.917	0.882585	25.6	97	93.6667	21.12	8.747	2.413
Z86	29.41	12	171.083	0.57623	25.3667	92	91.3333	19.14	7.83	2.61
Z87	24.91	10	129.9	0.809854	25.45	93	103.667	21.36	9.058	2.282
Z88	35.74	12	151	0.804636	25.4667	89	86.6667	18.52	9.021	2.462
Z89	38.05	8	172.625	0.956553	29.6167	90	87	18.12	8.905	2.67
Z90	42.24	10	169.4	0.896104	29.35	85	89	24.02	8.809	2.763
Z91	36.81	9	216.778	0.782163	25.9667	98	103.333	25.58	8.82	2.488
Z92	34.83	13	158.154	0.790856	22.6333	94	98.3333	22.28	8.063	2.235
Z93	36.89	10	180.6	0.906977	23.8167	94	95	22.7	8.489	2.339
Z94	45.34	20	131.4	0.836377	21.65	82	82.6667	22.72	8.713	2.181
Z95	31.25	18	142.5	0.481092	26.2833	90	86.3333	20.32	8.562	2.463
Z96	40.33	11	142.636	0.920331	28.5833	88	92	21.74	9.007	2.599
Z97	48.4	12	208.917	0.848424	23.75	93	90	20.92	8.38	2.378
Z98	56.85	12	175.083	0.956211	29.3	88	94.3333	20.06	8.883	2.659
Z99	39.66	12	122.75	0.946368	29.7667	88	92.6667	17.48	9.448	2.546
Z100	43.63	15	146.267	0.90155	22.4833	83	94.3333	21.46	8.373	2.445
Z101	27.63	10	180.7	0.608744	25.3833	98	99	20.8	7.982	2.649
Z102	38.83	15	152.933	0.724499	24.3333	88	94	23	9.039	2.337
Z103	39.88	13	108.462	0.926241	31.9167	90	102	20.9	9.054	2.767
Z104	29.98	9	148.556	0.911743	25.7167	82	89	22.42	8.302	2.587
Z105	36.01	13	120.077	0.935939	26.1667	82	91.6667	20.4	8.104	2.621
Z106	35.74	12	122.667	0.955842	25.7667	83	92.3333	22.9	8.202	2.612
Z107	41.66	15	122.267	0.934569	25.6	78	82	19.94	8.019	2.653
Z108	40.08	11	170.909	0.900532	25	88	83	22.08	8.276	2.554
Z109	50.66	12	148.75	0.948459	31.7	99	112.333	25.88	8.54	3.032
Z110	30.56	9	133.667	0.864505	29.7667	88	102.333	20.16	9.512	2.512
Z111	43.33	13	159.462	0.960926	22.15	90	94.6667	19.8	7.986	2.452
Z112	42.37	10	199.5	0.897744	24.4833	88	87	20.24	7.949	2.614
Z113	36.61	13	145.462	0.7578	26.9667	80	85	18.78	7.757	2.849
Z114	73.22	15	223.4	0.886899	25.85	88	93	23.14	8.609	2.5
Z115	30.84	13	108.846	0.823322	26.9667	80	78	22.08	9.317	2.405
Z116	28.01	11	108.636	0.968201	24.4167	90	92.3333	19.74	7.794	2.636
Z117	43.78	12	161.917	0.925373	24.7667	82	86	22.68	8.015	2.597
Z118	47.18	18	117.056	0.943047	24.4667	90	89	21.58	8.552	2.322
Z119	46.81	10	194.4	0.838477	30.5667	96	107	24.46	8.141	2.85
Z120	24.55	13	106.692	0.870944	21.3333	94	92.3333	22.2	8.441	2.343
Z121	49.6	20	138	0.871014	21.4167	91	89.6667	20.82	7.997	2.368
Z122	42.37	12	170.917	0.912238	23.3333	84	81	21.88	7.521	2.708
Z123	54.85	13	155.538	0.851632	34	101	110	25.06	9.068	3.067
Z124	46.4	16	166	0.714608	25.4667	83	81	22.3	8.847	2.422
Z125	46.24	14	149.5	0.789298	29.4	98	106.667	22.3	7.791	3.099
Z126	45.67	14	141.357	0.887822	27.4833	98	103	21.78	8.45	2.762
Z127	37.56	9	150.222	0.852071	34.3333	101	111.333	24.88	8.943	2.989
Z128	68.29	15	227.333	0.828739	24.9833	89	97.3333	23.72	8.058	2.594
Z129	55.91	16	169.062	0.889834	25.0833	97	103.333	20.3	7.947	2.629
Z130	38	14	146.714	0.874391	23.2833	97	100.333	21.18	8.015	2.536
Z131	54.83	21	149.238	0.82291	22.5167	77	78.6667	21.44	7.666	2.491
Z132	54	15	180.533	0.840842	24.3333	97	100.667	20.78	8.035	2.577
Z133	50.08	12	161.917	0.951107	28.0333	97	112.333	24.4	8.276	2.929
Z134	56.6	15	161.733	0.83512	29.4	92	101.667	21.72	8.301	2.917
Z135	34.35	14	104.857	0.826294	28.75	86	91.6667	21.16	8.439	2.769
Z136	43.82	13	131.231	0.835287	32.0333	98	115.667	23.92	8.614	2.952
Z137	62.27	17	152.294	0.814986	31.75	97	119.667	25.36	8.441	2.965
Z138	40.88	10	154.4	0.858808	33.55	101	125.333	26.28	8.773	3.138
Z139	53.47	17	155.647	0.73545	29.9333	97	110.667	22.48	8.534	2.788
Z140	75.24	19	176	0.827153	30.0333	100	120.333	26.28	8.567	2.814
Z141	45.78	21	94.619	0.856064	29.4	85	84.3333	23.54	8.385	2.822
Z142	58.67	17	131.353	0.888043	31.5833	99	116.333	24.76	8.632	2.879
Z143	30.97	12	101.417	0.911257	30.4667	94	102	22.46	9.308	2.643
Z144	37.51	11	134.182	0.799458	34.2833	100	121	26.06	8.873	3.041
Z145	46.33	13	134.077	0.913941	30.3333	98	115.333	23.8	8.542	2.856
Z146	47.34	18	140.944	0.795822	25.9833	80	85.6667	22.98	9.126	2.399
Z147	49.75	13	165.846	0.878015	27.7167	96	114	24.9	8.207	2.767
Z148	47.21	13	153.769	0.912456	27.55	96	111.667	25.24	8.268	2.831
Z149	57.68	17	155.471	0.780552	30.4667	99	110.667	25.18	9.392	2.677
Z150	45.15	17	173.059	0.601632	26.5833	88	86.3333	20.54	7.846	2.71
Z151	35.35	15	140.8	0.656723	27.0333	79	79.6667	21.06	8.223	2.64
Z152	57.88	12	187	0.845365	33.3	92	106.667	25.4	9.559	2.677
Z153	40.39	10	163.4	0.847001	32.15	102	118.333	23.76	8.481	2.951
Z154	33.71	10	146.7	0.798909	30.6	101	111	26.22	8.703	2.803
Z155	41.17	11	133.182	0.880546	33.7	90	105	22.68	9.449	2.79
Z156	65.76	14	177.214	0.873035	32.9833	91	101.667	24.2	9.005	2.852
Z157	29.14	11	118.909	0.755352	32.3167	101	119.333	26.22	8.765	2.906
Z158	43.61	12	142.333	0.861827	31.35	93	110.667	22.54	9.257	2.668
Z159	44.6	17	117.176	0.799197	29.75	96	108.333	23.52	9.654	2.494
Z160	40.53	11	172.273	0.801583	28.6	102	114.667	26.46	8.352	2.836
Z161	46.52	13	138	0.930323	29.6167	89	100	22.2	8.353	2.781
Z162	41.73	16	116.938	0.748797	32.2167	93	103.333	23.44	9.971	2.548
Z163	44.34	14	142.357	0.764175	30.9167	93	104.667	25.46	9.282	2.642
Z164	49.06	11	171.636	0.862288	31.75	97	117	26.86	8.684	2.929
Z165	45.89	15	137.933	0.738521	31.05	97	114	23.42	8.429	3.01
Z166	52.79	15	136.533	0.853516	32.3333	97	106.333	23.68	8.749	2.932
Z167	36.56	10	130.9	0.960275	30.5	95	108.667	23.94	8.159	2.893
Z168	NA	11	NA	NA	NA	97	107.667	23.96	NA	NA
Z169	60.29	23	97.1739	0.841611	34.2333	99	NA	22.78	9.059	3.071
Z170	46.04	11	151	0.878989	34.0333	95	105	24.18	9.559	2.701
Z171	40.73	13	126.769	0.860437	28.8667	80	82.6667	21.42	8.312	2.719
Z172	39.39	10	136.5	0.922344	32.95	93	100.667	23.22	9.819	2.613
Z173	41.49	9	164.444	0.920946	32.6333	92	105.667	23.6	9.636	2.683
Z174	54.47	17	123.824	0.92399	28.2833	80	87.6667	21.2	8.129	2.655
Z175	47.14	12	141.083	0.890136	33.3	98	116.333	26.06	8.647	3.082
Z176	43.67	11	137.364	0.900066	33.8	98	114.667	26.52	8.652	3.082
Z177	42.16	11	138.455	0.935653	31.1667	95	103.333	23.24	8.338	2.897
Z178	39.2	9	177.444	0.765185	33.6833	98	112.667	25.7	9.002	2.871
Z179	50.16	12	171.75	0.871422	29.9333	97	113.333	24.2	8.39	2.866
Z180	55.46	11	183.818	0.954995	30.1833	95	105.667	24.92	8.239	2.84
Z181	55.07	14	174.286	0.857377	28.7833	99	104.333	24.68	8.216	2.84
Z182	56	14	144.5	0.933267	33.15	89	94.3333	22.9	9.027	2.927
Z183	41.61	14	129.929	0.894997	28.05	81	79	21.22	8.521	2.732
Z184	39.3	12	156.667	0.847872	25.7167	83	87.6667	22.38	7.958	2.739
Z185	35.44	9	177.222	0.752351	31.6833	102	112.667	25.52	8.637	2.974
Z186	31.09	13	124.692	0.737816	27.6833	88	88.3333	21.34	8.338	2.717
Z187	54.31	12	163.75	0.946565	30.1833	86	102.667	23.18	8.332	3.005
Z188	58.61	13	148.077	0.936104	34.0167	89	105.333	22.68	9.429	2.777
Z189	45.73	16	136.562	0.693364	32.3167	96	104.333	23.3	9.289	2.867
Z190	40.37	10	201.1	0.704127	31.1333	101	113.333	25.64	8.607	2.94
Z191	72.47	19	151.211	0.897668	29.6167	93	108.667	24.78	8.188	2.832
Z192	47.7	13	135	0.840456	34.25	95	102.333	22.46	9.745	2.666
Z193	60.47	22	121.727	0.886482	28	89	99.6667	20.5	8.648	2.594
Z194	37.34	8	188	0.840426	30.6667	92	107.333	22.24	9.601	2.714
Z195	38.82	12	135.5	0.923124	28.3167	102	108.333	23.46	8.543	2.587
Z196	41.37	12	169.667	0.782417	28.2	85	94.3333	22.52	9.032	2.528
Z197	55.8	13	163.692	0.928102	30.2833	95	110.333	23.48	8.232	2.862
Z198	30.78	8	164.375	0.771863	33.4	100	119.667	27.06	8.98	3.075
Z199	45.35	16	132.562	0.791136	30.1167	90	99	22.04	9.107	2.539
Z200	56.11	15	153.067	0.823171	31.75	90	93.6667	23	9.126	2.72
Z201	52.06	22	106.818	0.782128	29.4833	80	74.3333	22.96	8.47	2.848
Z202	40.66	17	90.0588	0.913782	31.2833	80	73.3333	22.36	9.138	2.699
Z203	39.32	15	129.2	0.809082	25.7333	82	80	22.36	8.271	2.543
Z204	46.61	12	150	0.916111	29.6667	94	102.333	21.66	8.961	2.505
Z205	61.59	17	140.706	0.921405	29.5667	88	93	24.08	8.496	2.804
Z206	32.67	10	122	0.916393	32.0667	95	101	25.34	9.526	2.675
Z207	38.64	13	145.462	0.782126	29.4667	96	111.333	25	8.471	3.021
Z208	54.72	15	138.867	0.848776	33.25	83	98.3333	23.2	9.167	2.852
Z209	45.17	10	175.4	0.938997	28.2833	88	95	22.22	8.227	2.848
Z210	41.78	14	144.714	0.810958	28.0833	80	79	22.28	9.234	2.428
Z211	50.93	18	138.778	0.853082	25.6333	82	85.6667	22.38	8.395	2.495
Z212	64.04	22	167.182	0.699837	26.9167	82	85.6667	22.5	8.851	2.47
Z213	54.5	16	120.375	0.916926	32.5333	97	112	22.88	8.785	2.919
Z214	54.96	16	170.25	0.840308	30.6167	96	107	23.34	8.422	2.866
Z215	35.21	15	126.133	0.834038	23.9167	81	79.6667	21.76	7.995	2.546
Z216	59.45	17	136.765	0.911828	30.5167	100	116.667	23.74	8.487	2.929
Z217	40.66	16	119.5	0.78818	27.5	76	95	23.92	9.31	2.335
Z218	41.41	14	131.571	0.771987	30.3833	78	86.6667	21.98	NA	NA
Z219	41.5	13	148.385	0.836703	27.1167	81	88	23.16	8.105	2.83
Z220	44.25	16	120.062	0.852681	29.5	82	84	21.08	8.493	2.784
Z221	36.63	8	165.5	0.950906	30.5	97	98	24.66	8.277	2.921
Z222	112.09	27	157.63	0.87594	31.4333	96	114	25.94	8.546	2.959
Z223	36.21	11	141.091	0.878866	28.8333	83	86.3333	23.06	9.355	2.501
Z224	54.23	13	164.077	0.872011	30.3	99	105.667	24.46	8.342	2.912
Z225	36.56	12	136.333	0.816626	29.85	82	83.3333	22.4	9.44	2.58
Z226	35.9	11	142.727	0.904459	26.2667	82	83.6667	22.72	8.24	2.682
Z227	36.75	13	127.385	0.832729	27.8833	81	84	21.98	8.537	2.73
Z228	NA	NA	NA	NA	NA	NA	NA	NA	NA	NA
Z229	56.12	20	128	0.792188	29.3167	88	86.6667	23.62	8.363	2.756
Z230	60.29	18	126.389	0.932308	29.35	94	100.5	21.74	8.14	2.869
Z231	39.43	13	120.385	0.883067	29.6333	97	103	23.68	8.383	2.885
Z232	40.35	10	146.3	0.896787	32.9833	95	104.667	24.56	9.221	2.712
Z233	25.17	11	130.545	0.745822	26.4333	95	99.3333	22.72	8.277	2.862
Z234	50.27	14	152.643	0.877398	27.8167	97	100.667	21.22	8.452	2.754
Z235	44.18	14	126.357	0.820803	31.9333	89	86.3333	24.68	9.128	2.616
Z236	34.45	10	135.7	0.789241	34.45	101	110	25.22	9.105	3.03
Z237	49	12	175.667	0.931214	31.3167	93	99.3333	26.82	8.816	2.807
Z238	46.11	13	133.308	0.896134	31.05	98	104.667	20.66	9.016	2.625
Z239	65.93	15	156.267	0.920222	32.3667	100	115	26.16	8.562	3.027
Z240	45.01	15	147.4	0.800995	27.9667	95	105	24.26	8.228	2.847
Z241	52.05	18	115.667	0.827089	31.8833	99	107	25.26	8.779	2.976
Z242	70.98	18	163.833	0.74059	34.1333	99	116	25.46	8.641	3.184
Z243	53.6	17	133.706	0.842939	29.4	98	106.333	24.22	8.36	2.859
Z244	55.81	18	129.056	0.857942	29.0333	88	105.333	22.12	9.017	2.682
Z245	26.64	12	99.4167	0.813915	28.9667	77	89	20.62	7.442	3.209
Z246	51.71	16	146.125	0.794696	30.15	95	108.333	25.46	9.209	2.683
Z247	30.34	12	101.833	0.850245	31.45	89	95.3333	21.28	8.895	2.654
Z248	37.62	9	145.556	0.860305	34.7667	85	95.6667	24.26	9.337	2.837
Z249	42.93	13	141.692	0.90228	26.85	93	100.667	23.14	7.982	2.794
Z250	40.45	10	139.4	0.901722	33.8833	90	96.6667	22.3	9.696	2.611
Z251	43.29	13	147.538	0.869656	27.0167	88	98	22.16	7.834	2.867
Z252	37.72	9	159.111	0.817039	33.7833	88	98.3333	22.96	9.383	2.834
Z253	38.11	12	151.667	0.862637	26.1	94	89.6667	21.92	9.157	2.347
Z254	37.54	10	151.7	0.851681	30.7667	92	103.333	21.78	8.537	3.003
Z255	42.65	8	211.375	0.88764	29.6167	88	95.6667	24.34	8.324	2.961
Z256	34.52	9	116.556	0.951382	36.75	90	98.6667	22.8	8.984	3.035
Z257	34.95	11	120.636	0.853052	32.6	95	92.6667	22.18	9.023	2.758
Z258	49.55	10	183.6	0.880174	32.2	91	103.667	26.36	8.631	2.951
Z259	36.98	9	142.778	0.870817	33.5	91	93.3333	22.92	9.299	2.692
Z260	56.68	13	139.385	0.919978	35.5	94	94.6667	22.12	9.722	2.722
Z261	34.48	9	146.556	0.874147	31.0833	99	100.667	21.88	8.64	2.908
Z262	44.27	12	131.667	0.910759	32.0667	89	94	23.3	9.505	2.633
Z263	54.44	13	149	0.934435	31.65	90	102	24.3	8.004	3.146
Z264	54.13	12	153.75	0.924119	32.4667	89	103.333	26.08	9.519	2.676
Z265	42.39	11	143.455	0.89417	32.5167	101	106	23.62	8.181	3.259
Z266	32.63	10	122.7	0.876121	32.5833	98	112.333	23.24	8.381	3.045
Z267	41.34	10	163.4	0.874541	30.9667	90	101.333	23.98	8.357	2.987
Z268	44.31	15	106.733	0.930044	31.4833	93	96.6667	20.88	8.177	3.039
Z269	32.54	7	165.286	0.902334	33.3667	94	106.667	25	9.917	2.727
Z270	39.19	11	129.818	0.894958	32.1833	87	100.333	21.12	9.587	2.55
Z271	46.29	12	139.667	0.928401	31.6833	89	102.667	24.66	9.932	2.611
Z272	31.2	7	161	0.952972	31.3333	88	106.667	21.64	8.061	2.943
Z273	31.99	9	162	0.849794	29.1167	96	104.333	22.1	7.961	3.105
Z274	38.66	8	176	0.870028	33.4167	85	92	24.38	9.274	2.807
Z275	34.45	9	163.111	0.742507	33.4333	89	97.3333	22.66	8.245	3.213
Z276	47.41	11	142.818	0.901337	36.4667	88	96	22.4	9.442	2.886
Z277	37.98	9	159.667	0.82881	33.3667	89	99	24.48	8.404	3.168
Z278	33.25	10	101.3	0.919052	37.1333	88	93.3333	22.56	9.456	3.033
Z279	33.72	10	136.2	0.871512	30.0667	88	84.6667	22.6	8.579	2.879
Z280	37.83	9	156.222	0.931721	30.05	90	95.6667	21.86	8.195	2.983
Z281	30.13	8	139.625	0.927484	30.1167	96	91.6667	23.74	8.119	2.919
Z282	33.28	10	124	0.826613	35.3667	91	96.3333	23.84	9.153	3.001
Z283	31.08	10	127.9	0.800625	31.4	86	84	22.52	9.452	2.769
Z284	43.43	12	128.167	0.838752	35.25	90	94.3333	25.12	9.273	2.956
Z285	37.98	12	108.667	0.871933	35.2167	88	88.6667	23.52	9.514	2.854
Z286	34.23	11	112.182	0.87034	33.9833	86	90	22.1	9.258	2.877
Z287	30.46	9	143.667	0.882444	27.65	97	97.6667	24.48	8.227	2.802
Z288	42.16	10	149.6	0.947193	31.2333	90	89	23.28	9.009	2.832
Z289	36.99	8	162.5	0.930769	31.5833	89	89.3333	22.9	9.2	2.711
Z290	51.18	13	152.308	0.902525	30.0333	80	85	23.12	8.439	2.935
Z291	33.36	7	161.143	0.926418	33.2167	90	99	22.2	8.587	3.012
Z292	39.04	13	102.538	0.91898	32.9833	93	93	21.54	9.669	2.771
Z293	39.4	10	123.6	0.93932	35.8167	90	95	21.9	9.857	2.768
Z294	24.97	11	110.545	0.769737	31.05	105	92.3333	24.68	8.584	2.943
Z295	19.96	9	91.2222	0.828258	30.2333	96	92.6667	21.34	9.209	2.689
Z296	30.15	11	100.636	0.819332	34.65	95	90.3333	23.68	9.862	2.721
Z297	44.16	14	113.786	0.876334	32.2333	91	91	22.1	10.058	2.77
Z298	47.02	16	101.25	0.888889	34.3833	94	97	21.92	10.084	2.71
Z299	42.13	12	121.417	0.962251	30.9	96	96.6667	22.16	8.393	2.906
Z300	41.59	14	102.429	0.928173	33.5333	88	96.3333	20.72	9.691	2.716
Z301	40.99	14	130.643	0.784035	30	97	94.6667	19.9	9.353	2.643
Z302	32.43	11	105.182	0.906655	32.4167	94	91.6667	21.92	9.665	2.683
Z303	30.24	10	111.1	0.810981	34.8667	93	91	22.56	9.885	2.827
Z304	41.73	11	124.636	0.958425	32.45	89	96.3333	22.84	9.718	2.656
Z305	40.33	10	133.2	0.932432	33.45	88	89.3333	20.38	9.649	2.711
Z306	37.64	8	149.625	0.963241	33.35	91	105	23.54	9.87	2.623
Z307	33.37	9	131.556	0.871622	34.1833	92	95.3333	23.62	9.469	2.771
Z308	47.12	12	126.667	0.958553	33.35	83	90.6667	21.84	9.008	2.801
Z309	32.52	9	121.444	0.914913	33.9333	92	98.6667	21.76	8.382	3.114
Z310	44.33	12	134.5	0.904585	32.5167	94	105.667	22.42	9.044	2.876
Z311	55.38	12	170.167	0.881978	32	91	107	25.1	8.162	3.044
Z312	69.13	19	126.211	0.923686	32.95	87	95.6667	22.96	9.395	2.792
Z313	75.94	18	137.667	0.912026	35.1333	87	99	23.68	9.245	2.845
Z314	42.15	18	112.889	0.774606	29.3667	82	80	23.48	8.972	2.619
Z315	61.43	14	141.214	0.936267	34.7	94	104.667	25.6	8.381	3.132
Z316	36.88	14	128.071	0.811489	27.6167	90	101	24.24	8.839	2.582
Z317	50.51	12	143.333	0.892442	33.95	95	104.333	25.98	8.306	3.183
Z318	37.6	17	120.294	0.798533	30.9667	82	81.6667	20.32	9.2	2.624
Z319	48.16	13	126.769	0.890777	35.5667	90	100.333	22.9	9.724	2.735
Z320	31.81	14	96.1429	0.769688	32.5333	94	99	22.04	9.66	2.667
Z321	53.47	15	124.267	0.917918	33.5333	84	92	21.14	9.041	2.875
Z322	74.11	17	142.588	0.917079	36.0167	95	101.667	23.56	9.784	2.75
Z323	41.79	13	109.923	0.875437	36.05	91	100.667	23.1	10.217	2.746
Z324	35.12	10	120.7	0.920464	34	90	92	22.18	9.446	2.708
Z325	47.92	9	193.778	0.962729	29.3333	91	98.3333	25.36	8.274	2.845
Z326	51.2	14	130.786	0.898416	34.1167	91	95	21.68	9.572	2.82
Z327	44.83	12	139.583	0.932537	30.3	90	93	24.46	8.478	2.926
Z328	47.06	15	110.2	0.945554	30.9667	90	91.3333	22.82	9.151	2.667
Z329	48	11	163.909	0.933444	29.6167	88	97.3333	22.16	9.158	2.605
Z330	56.35	15	127.667	0.936815	33.0833	93	98	23.06	9.084	2.771
Z331	58.07	17	141	0.904047	28.0167	85	100	19.72	8.045	2.826
Z332	61.63	15	157.8	0.890156	30.6333	88	90.6667	24.68	9.425	2.562
Z333	40.23	10	140.7	0.952381	32.1167	88	95.3333	21.42	9.091	2.799
Z334	43.55	14	120.214	0.857398	33.4167	90	98.3333	25.12	9.167	2.795
Z335	37.79	11	106.091	0.928021	37.1333	89	95.3333	23.38	9.899	2.866
Z336	49.79	11	193	0.884597	27.25	83	97	24.24	7.938	2.838
Z337	40.7	13	133.385	0.811995	30	86	89.3333	23.46	9.065	2.638
Z338	53.23	14	133.929	0.928	31.6833	89	93.6667	21.9	9.046	2.763
Z339	39.19	10	141.5	0.888339	31.9167	87	92.3333	21.7	9.088	2.763
Z340	43.02	12	133.667	0.890898	33.0333	87	96	22.62	8.988	2.804
Z341	39.49	11	124.545	0.914599	34	95	96	23.68	9.502	2.702
Z342	35.01	9	127.667	0.969539	33.4333	87	102.333	24.1	8.883	2.982
Z343	34.69	8	188.25	0.910359	27.3333	91	95.3333	21.36	8.545	2.685
Z344	48.52	11	142.636	0.950287	33.15	84	95.6667	23.26	9.741	2.67
Z345	36.98	9	157.444	0.911785	32.5	97	97	25.54	8.972	2.98
Z346	56.05	14	133.5	0.933119	34.1833	92	94	23.48	9.594	2.728
Z347	57.33	14	157.286	0.8901	30.9833	93	98.5	23.02	8.753	2.759
Z348	42.74	6	270.833	0.870769	32.1833	94	99.3333	22.5	9.396	2.787
Z349	46.39	11	163.182	0.849582	30.9333	96	106	22.74	8.386	2.884
Z350	51.93	11	163.364	0.919866	33.25	94	94	24.44	9.527	2.719
Z351	48.22	11	169.091	0.903226	29.5167	92	98.3333	23.92	8.701	2.819
Z352	49.19	11	153.273	0.922301	32.9333	95	105.667	25.48	9.481	2.745
Z353	43.14	12	132.583	0.915776	30.8667	94	102.333	24.22	8.349	3.024
Z354	35.59	10	130.4	0.957055	29.5667	87	95	23.4	8.157	2.912
Z355	42.74	9	161.778	0.964286	30.65	85	101.667	20.84	8.359	2.937
Z356	19.24	7	113.143	0.875	29.1333	85	99.3333	23.5	8.479	2.823
Z357	38.2	10	145.7	0.894303	32	85	94.6667	23.88	9.093	2.761
Z358	56.64	14	142.286	0.891566	33.4333	99	109	25.26	8.986	2.912
Z359	38.92	10	127	0.953543	33.5	87	97.6667	23.1	8.736	2.805
Z360	40.1	9	152.556	0.959942	31.4333	83	97	23.82	8.996	2.723
Z361	47.57	11	138.091	0.924292	35.5	92	102	23.98	9.584	2.872
Z362	41.91	9	150.667	0.929204	35.45	91	102.333	25.74	9.976	2.779
Z363	47.54	11	162.818	0.916248	31.0333	82	95	23.96	9.09	2.772
Z364	25.36	6	129.667	0.903599	38.25	79	92.6667	22.3667	9.727	3.086
Z365	35.46	9	135	0.897119	32.6333	87	96	24.08	8.767	2.949
Z366	40.32	8	177.125	0.947071	30.9167	90	103.333	25.36	9.411	2.735
Z367	33.47	11	146	0.84807	26.8333	82	87.3333	22.28	9.288	2.462
Z368	37.65	8	150.5	0.918605	35.3667	92	98.3333	23.08	9.101	2.977
Z369	28.63	9	122.222	0.975455	27.2333	88	95	23.72	8.449	2.675
Z370	30.48	10	116.8	0.857021	32.95	88	96.3333	21.8	9.397	2.707
Z371	48.07	11	164.182	0.887597	32.05	92	96.6667	21.02	9.049	2.783
Z372	30.01	8	145.875	0.931448	31.2	89	94.6667	20.58	9.122	2.741
Z373	76.64	18	180.167	0.935245	25.9833	97	102.333	23.6	7.726	2.769
Z374	21.36	11	108.091	0.693019	26.0333	71	71	18.88	9.079	2.443
Z375	25.79	12	118.583	0.713985	26.6167	71	74	19.22	9.357	2.336
Z376	31.3	11	115.727	0.915161	28.0833	70	68.6667	17.92	8.333	2.69
Z377	27.02	10	96.5	0.937824	30.5667	97	99.6667	23.84	8.305	2.875
Z378	42.58	12	126.667	0.949342	29.95	91	97	22.4	8.217	2.896
Z379	43.01	11	147.545	0.95687	28.5333	85	92.3333	22.8	8.154	2.95
Z380	26.92	8	147.25	0.90747	25.9	83	90.3333	23.06	7.557	2.729
Z381	35.87	13	98.2308	0.953015	30.0333	99	99.3333	22	8.501	2.871
Z382	32.37	11	126.727	0.909613	28.2833	83	86	19.8	8.416	2.774
Z383	35.08	11	129.364	0.894589	29.7333	96	91	19.98	8.588	2.451
Z384	46.23	14	139.071	0.798665	31.4667	82	85	23.06	9.099	2.744
Z385	58.94	15	134.4	0.96627	30.8333	95	103.667	24.62	8.264	2.922
Z386	43.13	13	131.615	0.956166	26.95	92	97.6667	21.46	7.815	2.799
Z387	38.19	11	166.545	0.710699	32.5333	87	83	24.74	9.416	2.717
Z388	34	12	132.417	0.764632	29.4	73	71	19.14	8.042	2.926
Z389	38.14	10	163.5	0.87156	27.9333	95	98	23.2	8.744	2.841
Z390	77.27	18	146.833	0.931896	32.5	88	109	24.64	8.761	3.195
Z391	29.79	7	154.857	0.885609	31.3667	100	99.6667	22.3	9.574	2.655
Z392	20.12	7	124.714	0.86827	27.45	81	78	21.98	8.06	2.856
Z393	25.07	8	130.125	0.887608	28.0833	78	76	22.46	8.9	2.517
Z394	34.09	11	129.273	0.869198	27.8333	78	74	21.7	8.803	2.559
Z395	26.33	10	109.2	0.942308	26.1167	80	79.6667	18.46	7.309	3.004
Z396	33.41	11	118.545	0.950153	27.9	78	79.6667	22.48	8.947	2.52
Z397	30.02	11	112.455	0.9135	27.0667	72	71.3333	16.24	6.92	3.323
Z398	30.63	9	147.556	0.923193	27.4333	95	102.667	22.02	8.819	2.528
Z399	27.3	8	128.125	0.912195	31.4833	96	88.3333	20.4	9.303	2.674
Z400	33.34	10	129.7	0.88512	30	96	89	20.76	9.127	2.618
Z401	30.44	7	195.714	0.955474	24.15	95	92.6667	21.52	8.126	2.497
Z402	23.86	7	148.286	0.913295	28.2333	77	73.3333	19.96	8.924	2.604
Z403	43.77	13	138.538	0.922265	27.1167	77	79.3333	21	8.849	2.497
Z404	51.79	11	171.273	0.936306	30.8833	96	92.3333	20.7	8.986	2.641
Z405	30.89	10	132.6	0.720965	32.5667	90	92	21.62	9.192	2.716
Z406	32.7	10	120.2	0.943428	30.0667	97	89.3333	19.34	8.864	2.62
Z407	32.53	9	132.889	0.832776	34.1833	95	99	23.28	9.912	2.834
Z408	36.93	9	145.111	0.95559	31.45	94	96	22.48	9.57	2.644
Z409	22.8	7	123.857	0.976932	27.9333	70	75.3333	22.325	8.78	2.545
Z410	33.03	12	147.5	0.710734	27.75	72	71.6667	20.88	9.036	2.466
Z411	59.49	18	125.944	0.934274	29.4833	74	83	22.86	8.196	2.888
Z412	29.07	10	105.4	0.857685	34.4	81	72.3333	20.48	9.468	2.826
Z413	31.6	11	120	0.813636	32.95	101	95	24.66	9.879	2.68
Z414	12.55	8	95.125	0.591327	28.15	72	68.6667	20.06	9.384	2.437
Z415	27.62	7	137.143	0.926042	32.0333	98	93.6667	24.26	8.415	2.98
Z416	31.42	12	136.917	0.774194	26.55	93	85	20.26	8.418	2.569
Z417	21.58	9	95.5556	0.922093	28.6167	88	78.3333	19.86	8.222	2.692
Z418	21.4	9	115.667	0.803074	26.7833	78	67	21.06	9.244	2.337
Z419	31.28	10	122.2	0.925532	29.4167	85	79.3333	23.08	9.348	2.559
Z420	33.47	13	102.154	0.868976	29.5667	78	76.6667	20.1	9.253	2.526
Z421	21.82	7	116.857	0.922983	29.4	79	73.6667	20	9.393	2.621
Z422	25.85	9	96.1111	0.953757	32.6667	78	74	19.14	9.238	2.839
Z423	24.15	8	111.25	0.94382	29.8667	78	75	20.52	9.364	2.585
Z424	20.26	7	116.857	0.957213	26.5667	72	79	20.88	8.944	2.402
Z425	26.84	8	149.25	0.836683	28.2833	72	77	21.26	9.069	2.572
Z426	29.16	11	119.636	0.903495	26.85	80	75	20.34	9.444	2.283
Z427	25.31	9	102.444	0.937093	36.5333	97	93.6667	23.1	10.298	2.758
Z428	26.71	10	109.1	0.949588	26.5667	71	72.3333	21.4	8.62	2.504
Z429	28.78	13	93.8462	0.963115	25.4667	78	75	21.64	8.397	2.526
Z430	34.31	13	124.077	0.805952	28.75	81	74.3333	20.12	9.035	2.502
Z431	38.07	12	135.083	0.880938	28.4833	82	79.6667	22.38	9.216	2.667
Z432	27	9	110.222	0.958669	29.3333	72	84	18.98	8.88	2.631
Z433	36.38	14	122.214	0.873174	26.05	81	79.3333	21.52	8.896	2.327
Z434	48.49	17	124.353	0.929044	25.4	77	77.6667	21.02	8.295	2.504
Z435	44.99	12	138	0.96256	29.2833	92	95.6667	21.92	8.404	2.827
Z436	32.75	9	165.111	0.798116	28.8167	87	86.3333	23.08	9.281	2.553
Z437	42.55	11	132.727	0.95411	32.0833	98	105.333	25	8.844	2.909
Z438	45.2	11	149.545	0.91307	32.4	89	101.333	24.1	9.91	2.611
Z439	39.09	12	134.083	0.934742	27.2333	78	76.6667	21.68	9.067	2.467
Z440	47.82	11	146.545	0.936104	33.0333	89	101.667	23.06	9.783	2.6782
Z441	52.56	13	144.308	0.930704	31.6833	88	96.6667	24.42	9.869	2.524
Z442	32.88	12	114	0.853801	29.95	78	78	21	9.378	2.621
Z443	25.82	8	157.375	0.827641	26.5333	82	71.6667	19.36	8.685	2.537
Z444	40.51	10	172.9	0.830538	29.6333	92	103.667	26.06	9.211	2.673
Z445	40.76	17	95.8824	0.896319	29.7333	82	71.3333	18.96	8.372	2.931
Z446	48.34	15	144.8	0.822744	28.5167	82	83	21.18	8.918	2.475
Z447	21.24	8	139.75	0.800537	25.1	74	69	21.22	8.937	2.407
Z448	51.5	12	182.833	0.924795	26.7	73	82.6667	21.72	8.876	2.507
Z449	40.98	13	121.846	0.936869	28.9833	72	77.6667	20.82	9.01	2.574
Z450	31.63	8	145.375	0.935512	30.7167	90	97.3333	21.48	9.477	2.589
Z451	25.56	8	121.875	0.917949	29.7667	77	76.6667	21.48	9.418	2.561
Z452	29.13	10	156.7	0.776643	25.5	95	92	18.96	7.83	2.685
Z453	36.3	9	145.889	0.944402	30.5333	94	96	23.48	9.489	2.647
Z454	24.93	6	168.5	0.893175	29.6667	95	100.667	23.18	9.33	2.646
Z455	19.12	7	116.857	0.91687	26.5167	81	73	21	9.19	2.457
Z456	31.8	13	104.846	0.825385	28.3833	79	83.3333	20.08	9.202	2.641
Z457	NA	NA	NA	NA	NA	NA	NA	NA	NA	NA
Z458	23.96	9	95.6667	0.923345	32.1667	100	90.6667	20.72	9.777	2.854
Z459	27.68	9	113.889	0.903415	31.3333	101	90.6667	22.74	9.713	2.822
Z460	34.7	15	107.467	0.811414	28.0167	84	78.6667	21.26	9.254	2.503
Z461	21.93	8	111.75	0.8434	29.9167	71	76	19.02	9.222	2.614
Z462	20.39	8	102.625	0.903776	28.3833	83	81.3333	21.16	9.242	2.544
Z463	16.12	6	127.667	0.738903	28.95	72	73	19.94	9.198	2.581
Z464	21.94	8	112.5	0.932222	26.3	72	80.6667	20.5	8.576	2.535
Z465	35.29	10	132.4	0.923716	30.1167	97	98.3333	24.36	8.353	2.969
Z466	21.62	7	111.571	0.947503	30.4167	71	71.6667	18.4	9.319	2.599
Z467	20.89	7	111.571	0.929577	29.2333	69	75	20.075	8.801	2.602
Z468	20.06	9	125.333	0.574468	31.25	80	73.3333	22.08	9.713	2.519
Z469	22.28	7	142	0.856137	27.5667	83	83	22.9	8.942	2.543
Z470	38.83	12	110.083	0.927328	33.25	81	90	20.1	9.468	2.71
Z471	25.14	7	128.286	0.943207	29.9167	78	82.6667	19.88	9.104	2.585
Z472	33.24	11	109	0.954962	29.8333	79	84.6667	18.02	9.35	2.491
Z473	29.82	8	126.125	0.940535	32.6667	90	86	24.76	9.492	2.731
Z474	50.44	15	137.4	0.936439	27.0333	72	81	21.18	9.112	2.528
Z475	28.82	7	158.143	0.945799	28.9333	79	76	23.22	9.23	2.508
Z476	29.17	9	138.667	0.895032	28.05	79	79.6667	20.5	9.011	2.573
Z477	30.21	8	165.75	0.784314	30.6167	84	78	21.6	9.542	2.597
Z478	34.34	9	151.333	0.942731	28.2167	70	82.3333	19.64	8.824	2.545
Z479	31.82	8	126.125	0.936571	34.1	93	91	21.92	9.8	2.699
Z480	29.62	7	162.286	0.934859	29.2	97	93.6667	24.12	8.164	2.946
Z481	35.43	11	124.727	0.943149	28.8	100	89	25.1	9.502	2.624
Z482	38.97	14	103.929	0.907904	31.2	69	76.6667	20.58	9.245	2.514
Z483	27.75	9	162.222	0.715753	27.9167	70	80	19.48	8.807	2.441
Z484	27.14	7	167	0.879384	28.6333	83	84.6667	24.06	9.428	2.484
Z485	31.93	7	165.571	0.916307	31.0667	89	92.6667	24.86	9.447	2.579
Z486	32.94	9	122.667	0.917572	34.4333	92	90.6667	23.72	9.811	2.669
Z487	28.28	12	101.417	0.806902	31.95	100	103	21.14	9.836	2.687
Z488	35.7	11	124.909	0.909025	29.3	72	85.3333	22.42	8.999	2.538
Z489	45.4	16	126.375	0.871414	27.5167	73	74.3333	19.72	8.469	2.574
Z490	37.4	13	120.692	0.850223	29.2333	70	76.6667	20.94	9.502	2.453
Z491	25.75	9	129.444	0.828326	27.8833	85	75.6667	21.22	8.738	2.559
Z492	34.55	12	108.75	0.91954	29.5667	101	101	23.6	8.758	2.665
Z493	30.69	10	140.5	0.839858	27.25	82	75.3333	22.42	9.067	2.504
Z494	40.26	17	126.235	0.735788	27.0167	81	71	22.52	9.134	2.3
Z495	NA	NA	NA	NA	NA	84	NA	NA	NA	NA
Z496	32.17	14	85.9286	0.925187	30.8667	82	78.3333	18.92	8.815	2.941
Z497	37.12	12	131.917	0.912824	27.2167	78	82	22.46	9.149	2.48
Z498	88.04	20	154.65	0.907856	33.05	91	97	23.14	9.139	2.755
Z499	44.23	10	162.7	0.956976	29.7167	82	78.6667	22.42	8.883	2.607
Z500	33.56	10	103.1	0.937924	35.7167	91	96.6667	24.88	10.09	2.678
Z501	40.45	12	190.917	0.870799	31	80	79.3333	22.76	9.229	2.698
Z502	34.3	13	91.1538	0.962869	30.75	87	85.6667	20.28	9.023	2.737
Z503	48.04	13	147.769	0.943259	27.7333	82	86.6667	23.12	9.465	2.545
Z504	34.27	10	145	0.935172	26.4167	76	83.3333	23.16	9.067	2.47
Z505	55.27	13	141.538	0.944565	32.9167	90	95	24.62	10.273	2.609
Z506	38.26	9	216.333	0.909091	27.6333	94	98.3333	20.44	8.843	2.534
Z507	34.58	10	150.1	0.943371	25.9167	93	96.3333	18.68	8.49	2.514
Z508	37.95	10	147.8	0.927605	29.8	95	99	24.66	9.318	2.598
Z509	39.42	9	177.444	0.864746	30.65	89	99.3333	26.68	9.799	2.589
Z510	25.62	8	130.5	0.856322	29.6833	77	75	21.76	9.225	2.685
Z511	25.96	7	145.714	0.859804	32.5	79	81.6667	22.9	10.187	2.505
Z512	22.77	5	170.8	0.893443	31.1667	99	98	21.8667	8.423	2.949
Z513	23.87	8	105.375	0.958482	30	87	93	20.82	8.09	2.957
Z514	37.92	10	116	0.982759	33.5	89	92.6667	19.58	9.309	2.691
Z515	42.88	12	121.5	0.963649	32.0667	88	97.6667	21.32	9.714	2.631
Z516	39.08	11	121.727	0.93652	32.25	91	97.3333	21.72	9.047	2.76
Z517	40.17	11	146.818	0.89226	29.8167	88	93.3333	21.02	9.1	2.65
Z518	36.71	12	138.25	0.78903	30.2667	90	96.3333	19.62	9.143	2.731
Z519	44.46	11	145.727	0.922645	30.55	93	100.667	23.5	8.251	2.868
Z520	45.52	10	165.4	0.915961	31.8	91	100.667	24.42	9.598	2.617
Z521	51.71	14	189.214	0.908645	23.3	87	89	21.02	8.636	2.363
Z522	24.95	7	144.143	0.815659	30.85	89	100	20.78	8.938	2.641
Z523	29.73	9	132.111	0.805719	31.7833	90	97.6667	21.7	9.091	2.644
Z524	45.21	13	137.846	0.854353	31.25	83	91.3333	23.2	9.402	2.649
Z525	44.79	12	152.5	0.920765	27.1	95	97.6667	21.28	7.772	2.747
Z526	62.14	14	175.857	0.847685	31.7	91	89	23.16	9.044	2.769
Z527	30.16	13	118.538	0.675535	31.05	96	98.3333	22.82	9.35	2.665
Z528	52.55	11	184.636	0.949286	28.7	90	93.3333	21.98	7.937	2.758
Z529	47	15	147.733	0.762635	29.5833	98	113.333	23.24	8.662	2.82
Z530	43.64	14	110.071	0.959117	31.75	87	90.6667	19.52	9.38	2.633
Z531	40.79	9	168.556	0.947264	29.5833	94	105.667	25.66	8.223	2.95
Z532	38.78	11	160.182	0.811578	28.6667	80	86.3333	21.6	9.043	2.534
Z533	36.66	10	151.9	0.883476	29.4167	97	100	21.44	8.969	2.597
Z534	25.72	12	86.0833	0.9303	27.5333	72	79.6667	18.52	7.054	3.249
Z535	49.33	13	129.769	0.956135	31.65	81	82.6667	22.24	9.393	2.681
Z536	23.45	11	110.545	0.834704	25.0167	73	78	19.4	7.129	2.976
Z537	31.65	8	167.125	0.762154	33.1	84	91.3333	20.5	8.647	2.912
Z538	36.98	10	116.9	0.97006	33.7333	87	91.6667	20.34	9.478	2.746
Z539	47.04	12	183	0.907104	24.7	92	92.6667	17.8	8.385	2.506
Z540	47.34	11	181.545	0.933901	32.9667	83	86.6667	21.22	9.118	2.807
Z541	40.13	9	158.889	0.967133	29.55	85	83.6667	22.08	8.366	2.831
Z542	42.38	11	126.545	0.971264	31.7667	88	92.3333	20.04	9.498	2.675
Z543	39.88	9	164.333	0.922245	31.0167	87	91.3333	21.02	8.968	2.68
Z544	38.52	11	175.364	0.796267	27.2167	94	96.3333	18.42	8.475	2.624
Z545	35.75	10	147.5	0.955932	27.1167	70	74.6667	19.24	9.155	2.414
Z546	21.39	11	90.4545	0.79598	28.2667	62	74.6667	21.52	7.399	3.063
Z547	25.42	12	95.0833	0.92638	24.3833	75	82.3333	19.64	6.954	2.938
Z548	41.27	8	258.75	0.808696	25.8333	88	100.667	21.82	8.268	2.741
Z549	31.92	9	198.333	0.872269	21.8333	88	86.3333	18.8	8.104	2.426
Z550	62.11	19	148.526	0.840893	26.5667	88	78	22.66	7.964	2.835
Z551	50.27	13	154.615	0.886567	30.9	81	100.333	23.16	9.774	2.551
Z552	31.54	12	116.333	0.746418	31.0167	89	91.3333	19.9	9.012	2.646
Z553	27.3	10	126.9	0.801418	28.45	81	77.3333	22.88	9.4	2.453
Z554	22.45	10	127.7	0.56852	31.7167	94	91.6667	19.54	9.312	2.66
Z555	22.37	8	113	0.920354	27.7333	88	91.3333	19.16	8.925	2.637
Z556	32.85	8	138.875	0.867687	35.9833	89	98.6667	21.82	9.567	2.849
Z557	40.17	11	165.818	0.773026	31.1167	95	107.667	21.6	9.173	2.637
Z558	34.65	8	163.5	0.881498	32.45	90	94.3333	20.92	9.758	2.67
Z559	38.37	11	110.455	0.939095	36.4167	90	93	22.72	9.473	2.861
Z560	36.04	11	162	0.892256	29.6833	81	79	22.36	9.185	2.559
Z561	27.92	9	127.778	0.832174	30.4	99	99.6667	22.14	8.616	2.922
Z562	28.1	8	168.625	0.722016	30.9333	100	104.333	23.7	10.067	2.675
Z563	40.73	12	140.583	0.871369	30.1	87	87.3333	20.32	9.067	2.677
Z564	27.01	8	139.375	0.843049	30.5833	88	84	19.54	9.064	2.635
Z565	26.4	9	102.778	0.935135	31.0167	75	81	20.78	9.479	2.502
Z566	31.71	8	137.875	0.927471	32.2833	90	85	21.7	9.212	2.772
Z567	36.43	10	123.8	0.907108	33.4667	99	104	24.22	9.854	2.701
Z568	17.06	6	140.5	0.762752	27.775	88	80.6667	18.56	9.401	2.618
Z569	28.65	11	101.727	0.90706	29.0167	76	73.6667	19.88	8.378	2.764
Z570	30.81	13	97	0.911182	27.2667	72	72	19.9	8.916	2.473
Z571	22.81	10	128.1	0.555035	33.7667	87	95	24.72	9.748	2.774
Z572	45.1	10	171	0.938012	29.4833	82	86.3333	23.62	9.106	2.592
Z573	29.29	9	146.222	0.849544	27.8333	74	76.6667	21.76	9.155	2.488
Z574	47.73	15	117.8	0.932088	30.35	78	75.6667	22.66	9.206	2.592
Z575	40.44	12	119.417	0.947662	30.4	78	80	21.88	9.697	2.57
Z576	52.5	12	174.417	0.89011	31.1167	92	100	23.42	9.403	2.698
Z577	NA	NA	NA	NA	NA	86	94.3333	25.66	NA	NA
Z578	56.02	16	126.625	0.905232	32.0667	73	85	20	9.237	2.66
Z579	25.43	10	111.4	0.807002	29.8833	73	73	20.08	8.909	2.657
Z580	31.92	10	135.7	0.922623	26.4833	82	88.6667	21.26	8.257	2.6
Z581	32.81	8	165.5	0.956949	26.6167	82	83.3333	25.4	8.402	2.585
Z582	33.13	12	106.583	0.87803	31.0833	84	77	21.7	9.008	2.661
Z583	23.58	7	151.429	0.863208	26.3833	100	103.333	22.18	8.669	3.018
Z584	35.03	10	143.6	0.914345	28.0667	73	76.6667	20.52	8.25	2.87
Z585	28.16	9	113.778	0.899414	32.0333	80	72	19.88	9.259	2.71
Z586	18.77	8	91.875	0.823129	32.675	80	76	19.26	9.114	2.853
Z587	27.6	10	105.9	0.91407	29.1833	81	67.6667	20.72	9.007	2.581
Z588	29.32	11	125.909	0.777617	28.8667	75	75	20.04	9.476	2.495
Z589	38.17	11	137.727	0.871287	30.9	96	93.3333	21.74	9.484	2.695
Z590	30.23	8	160.875	0.847708	28.55	72	74	22.04	8.928	2.538
Z591	26.13	9	119.667	0.903435	27.8333	79	81.3333	21.68	8.401	2.81
Z592	30.71	10	145.8	0.836077	25.45	84	80.3333	21	8.193	2.653
Z593	32.37	11	126.727	0.886657	27.0167	85	82	24.08	8.557	2.65
Z594	38.35	12	112.667	0.947485	31.2333	78	79	21.5	9.732	2.541
Z595	30.17	10	120.9	0.958644	27.15	88	87	22.6	8.685	2.586
Z596	35.47	12	134.75	0.907236	25.8167	83	83.3333	22.44	8.51	2.637
Z597	31.59	10	166.8	0.7506	26.4833	83	84	21.12	8.987	2.477
Z598	35.53	10	166.7	0.904019	24.8667	83	75	22.24	8.745	2.408
Z599	28.05	9	156.667	0.899291	24.6833	82	73.3333	21.88	8.917	2.405
Z600	51.22	13	136.385	0.954879	32.9	80	92	26.42	9.72	2.654
Z601	24.62	8	139.375	0.889686	25.8833	79	72.6667	21.84	8.903	2.422
Z602	33.47	11	116.545	0.904836	29.0833	73	78.6667	21.52	9.103	2.601
Z603	25.79	10	109.2	0.916667	26.55	78	72	20.6	8.875	2.496
Z604	20.47	8	99	0.89899	30.0167	73	73.6667	19.46	9.17	2.617
Z605	38.7	11	132	0.958678	30.3667	78	74.3333	21.1	9.556	2.66
Z606	32.71	9	139.333	0.940989	27.8833	79	86	23.94	9.436	2.529
Z607	39.94	10	129	0.949612	34.2	82	96.6667	23.68	9.635	2.669
Z608	42.72	13	136.385	0.918218	26.9	71	87.3333	23.74	9.127	2.435
Z609	38.17	15	102.133	0.868146	30.4833	82	81.3333	21.54	8.861	2.845
Z610	48.75	13	144.692	0.900053	31.15	88	93	24.4	8.296	2.986
Z611	38.57	13	129.154	0.81358	28.8333	75	79.6667	22.26	9.211	2.497
Z612	42.2	13	164.769	0.892624	24.0333	81	82.3333	23.04	8.174	2.457
Z613	15.41	12	95.5	0.47644	28.5	81	72.3333	20.2	9.167	2.49
Z614	60.87	16	154	0.884334	28.6333	72	83	23.74	8.63	2.685
Z615	33.03	11	126.545	0.956897	26.1667	81	83.6667	21.96	8.939	2.476
Z616	41.19	12	130.083	0.882127	30.3667	83	86.3333	21.78	9.322	2.569
Z617	43.56	NA	NA	NA	34.2667	90	97	NA	9.357	2.776
Z618	37.39	11	150.909	0.915663	26.8333	78	77	22.6	9.181	2.541
Z619	31.66	11	140.182	0.716602	30.35	88	79	21.7	9.129	2.75
Z620	34.25	9	156	0.973647	26.5667	88	82.6667	22.66	7.978	2.737
Z621	34.85	10	126.8	0.956625	30.0833	72	79.6667	21.94	9.154	2.573
Z622	31.47	12	87.25	0.952245	32.4333	72	72.3333	20.8	9.78	2.666
Z623	40.79	9	169.444	0.92918	29.9667	89	89.3333	21.24	8.552	2.88
Z624	NA	12	NA	NA	NA	73	71.3333	20.88	NA	NA
Z625	32.94	9	148.556	0.900524	28.3167	74	73.3333	19.18	9.034	2.579
Z626	27.07	10	99.6	0.869478	32.65	73	76	22.7	10.375	2.538
Z627	25.49	7	141.714	0.889113	30.4	83	94	24.08	9.578	2.652
Z628	45.82	11	155.364	0.87361	32.5667	84	93.6667	25.08	9.86	2.619
Z629	26.37	8	141.875	0.869604	27.4333	89	97	21.74	8.498	2.588
Z630	51.34	15	162.067	0.874949	26.7167	83	87.6667	20.52	8.608	2.68
Z631	54.58	15	164.6	0.921021	25.1333	85	81	19.84	8.201	2.599
Z632	35.91	11	161.818	0.805056	27.0833	85	83	19.9	8.998	2.538
Z633	35.62	8	190.625	0.935738	26.7833	85	81.3333	25.78	8.121	2.691
Z634	43.68	16	121	0.855372	28.0333	76	83.6667	24.06	9.253	2.488
Z635	35.72	13	114.077	0.904248	28.5833	76	74.6667	21.18	9.45	2.523
Z636	34.13	12	111.25	0.886142	30.05	79	75.6667	21.28	8.958	2.609
Z637	23.59	8	136.125	0.836547	27.3	79	72.3333	21.12	9.199	2.509
Z638	30.98	11	118.909	0.909021	27.85	78	74	24.18	8.917	2.473
Z639	31.07	10	122.4	0.96732	28.0167	78	76.6667	19.74	8.963	2.561
Z640	43.37	13	142.154	0.870671	28.1167	82	86	22.9	9.035	2.472
Z641	40.52	12	146.083	0.841415	28.65	82	85	26.04	9.406	2.492
Z642	35.21	9	167.111	0.920213	26.9333	77	81.6667	21.28	8.933	2.503
Z643	35.55	11	134.818	0.886716	28.0167	75	82.6667	23.66	9.12	2.484
Z644	28.03	11	131.182	0.702703	28.8333	82	83.6667	22.5	9.349	2.542
Z645	26.87	9	111.333	0.917166	30.6	71	75	21.64	9.34	2.524
Z646	32.23	10	130.1	0.888547	28.4167	75	77.3333	21.66	8.109	2.764
Z647	30.88	11	106	0.933105	30.2167	74	78.3333	19.94	9.611	2.508
Z648	37.06	13	104.308	0.95354	30.3167	74	78.3333	20.9	9.365	2.523
Z649	36.57	14	101.357	0.9105	28.85	74	76.3333	18.14	8.26	2.761
Z650	46.23	11	153.545	0.970397	29.7167	91	97.3333	19.14	7.879	3.072
Z651	31.61	8	138.625	0.984671	30.2	91	94	19.6	7.829	3.007
Z652	37.6	11	126.091	0.927902	30.9667	70	80.6667	21.32	9.356	2.535
Z653	34.29	12	107.5	0.922481	30.7	90	85.3333	20.58	8.137	2.987
Z654	35.9	10	141.7	0.925194	29.9167	95	87.6667	21.36	8.88	2.529
Z655	47.33	9	198.889	0.969274	27.6667	89	91.3333	22.24	7.895	2.814
Z656	50.79	12	166.833	0.968531	27	90	93	21.96	7.758	2.806
Z657	50.81	12	143.167	0.911525	33.7667	96	95.6667	23.12	9.536	2.741
Z658	32.95	10	121.3	0.933223	30.2333	71	86.3333	21.48	9.522	2.603
Z659	41.5	11	129.545	0.90807	34.5167	87	91.6667	23.32	9.588	2.844
Z660	22.42	9	122.556	0.904805	23.3833	70	70	18.28	7.932	2.579
Z661	35.96	9	175.111	0.954949	26.3833	81	80.6667	20.52	8.946	2.525
Z662	66.43	22	158.818	0.807384	24.3167	71	75.5	20	8.189	2.597
Z663	35.62	10	128.3	0.925955	30.9667	73	80.6667	19.58	9.318	2.632
Z664	32.81	9	151.111	0.826471	29.7167	82	78.6667	21.72	8.901	2.697
Z665	31.73	9	138	0.894525	30.4333	83	79.3333	21.86	8.787	2.63
Z666	37.21	11	135.909	0.858863	30.2167	69	84.3333	22.2	9.391	2.389
Z667	44.35	14	144.929	0.909808	25.9	83	79.3333	18.84	8.968	2.388
Z668	31.03	10	152.2	0.804862	27.3	85	78.3333	21.94	8.973	2.417
Z669	31.25	14	106.643	0.812458	27.1	68	73.3333	21.12	8.75	2.491
Z670	58.83	18	134.111	0.940348	26.2333	89	83.3333	19.86	8.921	2.479
Z671	41.02	13	113	0.946903	31.3833	69	74.3333	20.96	9.299	2.535
Z672	28.36	12	112.083	0.698885	30.35	72	73	17.1	6.983	3.373
Z673	33.53	16	78.9375	0.956453	29.15	72	67.3333	16.4	7.146	3.153
Z674	20.27	13	83.4615	0.658986	28.95	73	74	16.7	6.962	3.248
Z675	45.3	12	129.25	0.86138	34.8	83	83.6667	20	NA	NA
Z676	34.87	11	112	0.940747	32.2833	89	87.6667	21.34	9.246	2.809
Z677	53.09	14	137.429	0.965177	30.3833	95	105.667	21.68	9.996	2.606
Z678	37.27	13	123.846	0.727329	33.2167	94	98.3333	21.72	9.28	2.673
Z679	29.8	8	120.125	0.968783	33.5667	88	93	20.82	9.405	2.724
Z680	31.35	7	183.143	0.895476	29.1667	89	100	22.86	9.31	2.589
Z681	38.28	12	138.833	0.864346	28.6167	93	96	20.76	8.725	2.575
Z682	48	15	130.533	0.871297	30	89	94.3333	21.84	9.71	2.531
Z683	37.4	11	181.182	0.786252	25.2	96	101	22.04	8.488	2.492
Z685	31.16	8	147.75	0.94247	29.4333	95	105	22.76	8.345	2.84
Z686	41.54	10	141.9	0.977449	31.4833	90	97	21.74	8.456	2.926
Z687	47.76	12	154.167	0.885405	31.15	96	106.333	23.38	8.497	2.885
Z688	37.32	12	134.583	0.832817	29.8667	95	102.667	21.38	9.728	2.517
Z689	43.8	14	107.714	0.959549	31.9333	87	86.3333	20.46	9.289	2.697
Z690	44.7	11	146.364	0.967081	30	90	92.3333	19.02	9.125	2.664
Z691	46.87	12	146	0.914384	30.1833	97	101.333	22.58	8.171	2.904
Z692	8.9	12	62.0833	0.395973	29.9	75	67.6667	13.9	7.073	3.293
Z693	31.81	19	97.2105	0.704927	24.7833	64	68.3333	18.52	6.716	3.123
Z694	37.42	42	41.7619	0.811859	27.3333	72	NA	13.86	6.888	3.171
Z695	36.83	19	85.6316	0.915181	25.3333	67	68.6667	15.84	6.938	3.002
Z696	35.43	15	115	0.849275	25.95	71	77.6667	17.98	7.221	3.005
Z697	29.79	20	152.85	0.403009	25.85	73	84.6667	21.96	7.082	3.077
Z698	40.66	15	106.067	0.855437	31.7667	101	110.667	24.3	8.271	2.961
Z699	32.82	8	167.5	0.920149	27.7167	95	104.333	22.06	8.01	2.889
Z700	31.59	10	148	0.851351	26.5333	96	100	24.3	8.489	2.635
Z701	33.93	9	151.111	0.844853	30.1833	90	93.3333	20.18	9.046	2.659
Z702	69.52	19	133.632	0.918472	30.55	89	94.3333	23.72	8.311	2.803
Z704	73	17	143.412	0.917555	34.0167	88	96.3333	22.32	9.327	2.702
Z705	28.62	9	151.667	0.70696	31.1667	85	90.6667	19.94	9.027	2.712
Z706	43.33	10	162.3	0.922366	30.3333	93	102.667	22.54	8.36	2.889
Z707	26.7	12	87	0.913793	28.45	71	75.6667	17.76	7.122	3.113
Z708	43.02	10	176.1	0.96025	25.85	79	103	23.7	7.898	2.689
Z709	39.09	8	199.125	0.942247	27.75	79	103.667	26.56	7.637	2.895
Z710	29.17	10	144.8	0.850138	25.15	83	104.667	26.2	7.773	2.86
Z711	27.63	6	207	0.919485	24.4667	83	94	17.3333	7.097	2.953
Z712	45.17	11	173.273	0.863589	27.7167	82	95	24.54	7.171	3.121
Z713	32.07	7	180.571	0.875791	29.65	75	102	23.775	7.501	3.141
Z714	33.96	10	148.5	0.835017	27.5667	74	71.6667	18.64	6.742	3.201
Z715	16.43	10	111.2	0.566547	26.7	64	71.6667	15.58	7.322	3.045
Z716	28.78	12	101.5	0.917898	26.8167	81	92	22.06	7.212	3.05
Z717	35.29	8	216.125	0.836322	26.0833	85	96.6667	26.84	8.146	2.876
Z718	22.82	13	104.385	0.59322	28.7167	72	75	17.6	7.371	3.189
Z719	109.7	25	182.6	0.900329	27.2833	94	100	20.24	7.984	2.794
Z720	36.58	13	169.385	0.718438	24.7333	88	96	22.2	7.765	2.772
Z721	35.67	7	172.429	0.958575	31.35	87	99.6667	21.34	8.014	3.124
Z722	34.77	8	165.875	0.943482	29.3333	89	99.6667	22.1	8.321	2.911
Z723	26.15	8	118.625	0.970495	28.9	75	92.3333	22.44	7.063	3.194
Z724	131.12	27	172.444	0.949742	30.5	89	102	24.84	8.367	2.924
Z725	62.2	18	154.611	0.833633	27.6667	81	83	23.54	9.025	2.444
Z726	30.41	9	124.222	0.887299	32.2333	89	98.3333	22.7	9.697	2.627
Z727	35.24	9	139.556	0.954618	30.5667	89	100	20.34	9.714	2.546
Z728	34.53	11	133.182	0.832082	29.3333	95	99.3333	24.34	9.865	2.53
Z729	36.72	14	111.643	0.824056	28.9667	80	85.3333	23.06	9.304	2.538
Z730	46.92	10	173.8	0.859033	32.3	82	88.6667	22.62	9.239	2.849
Z731	40.86	10	164.6	0.826853	32.4	86	98.3333	24.14	10.082	2.608
Z732	29.06	10	135.6	0.699853	31.75	88	100.667	24.8	10.104	2.597
Z733	26.08	9	101.556	0.888403	33.7333	90	99.6667	23.3	10.012	2.711
Z734	45.71	12	138.75	0.852853	33.55	88	94.6667	26.72	9.953	2.833
Z735	28.25	8	148.75	0.882353	28.25	81	84	24	9.381	2.496
Z736	36.4	11	137.364	0.809398	31.5	89	99	21.78	9.942	2.499
Z737	29.69	11	129.091	0.816901	27.7167	81	82.6667	23.28	9.336	2.425
Z738	36.53	9	171.778	0.854463	28.8833	89	102	23.2	9.198	2.624
Z739	39.86	9	168.444	0.978232	29.0833	90	104.333	26.62	9.282	2.569
Z740	33.39	9	115.889	0.920422	35.85	90	94.3333	22.2	9.337	2.932
Z741	27.25	8	120.875	0.910031	32.1667	95	96.3333	22.2	10.166	2.495
Z742	23.89	7	118.571	0.910843	32.05	87	100.667	23.18	9.879	2.519
Z743	24.36	9	103.444	0.849624	32.7	85	87	21.26	9.563	2.704
Z744	34.73	8	142.75	0.95359	32.4667	89	100.667	22.72	9.892	2.591
Z745	25.89	7	179.571	0.710422	30.95	85	85.6667	22.96	9.461	2.572
Z746	37.93	11	119.182	0.907704	32.6833	88	99.6667	23.1	9.68	2.635
Z747	23.02	7	163.143	0.649737	32.375	85	90.6667	22.84	9.388	2.756
Z748	39.14	10	184.3	0.950624	28.55	84	83	22.2	8.339	2.835
Z749	17.89	14	115.357	0.464396	25.5167	82	77.6667	23.18	8.441	2.625
Z750	42	10	160.4	0.94015	28.7333	97	98.6667	25.46	8.362	2.961
Z751	45.03	17	136.765	0.827097	24.6833	79	71.3333	20.56	7.985	2.574
Z753	33.96	9	131.556	0.883446	34.2	97	104	23.5	8.896	2.971
Z754	30.92	9	144.111	0.857363	29.4833	98	107.333	22.48	8.142	2.92
Z755	NA	NA	NA	NA	NA	NA	NA	NA	NA	NA
Z756	22.77	7	139.714	0.906953	26.0167	87	76	21.32	7.945	2.71
Z757	25.58	7	151	0.946074	26.1	88	80.3333	20.56	7.709	2.817
Z758	22.83	6	163.833	0.781282	31.2333	101	98.3333	26.04	10.039	2.517
Z759	38.83	9	158.333	0.929825	32.0167	96	92.3333	19.44	8.672	2.813
Z760	37.64	13	131.846	0.795799	29.6	95	94.3333	20.88	8.846	2.767
Z761	69.72	16	148.25	0.922007	33.5333	91	104	22.82	9.638	2.732
Z762	16.8	8	100.375	0.86924	25.925	96	96.6667	20.12	9.279	2.455
Z763	31.31	9	128.333	0.87013	33.4833	97	105.667	24.92	8.313	3.175
Z764	42.7	12	149.833	0.893215	28.8333	97	106.333	21.32	8.028	2.911
Z765	32.85	7	153.714	0.948885	33.9	87	93.6667	20.96	9.771	2.635
Z766	47.84	12	133.5	0.921973	33.6167	85	95.6667	21.08	9.781	2.629
Z767	37.32	11	133.727	0.92862	28.3333	89	93	17.5	8.297	2.412
Z768	45.53	12	171.167	0.905063	26.55	85	82.3333	19.5	9.002	2.501
Z769	46.22	15	132.6	0.856712	29.15	92	93	21.36	9.16	2.582
Z770	29.99	7	190.857	0.896707	25.35	85	82.3333	20.24	7.851	2.569
Z771	25.72	8	145.75	0.777015	29.55	84	92	19.9	9.214	2.606
Z772	39.6	7	241.286	0.936649	25.8333	87	94.6667	23.18	8.079	2.628
Z773	30.92	9	139.667	0.828958	31.3333	88	90.3333	22.64	9.86	2.647
Z774	34.4	6	186.167	0.919427	34.5333	89	101.333	22.4	9.223	2.853
Z775	34.27	9	146.333	0.916477	30.0167	89	99	24.62	9.857	2.508
Z776	43.53	10	159.2	0.919598	31.5333	87	102.333	22.76	9.798	2.599
Z777	35.63	9	132.111	0.952061	33.0333	88	92	22.34	9.068	2.848
Z778	27.37	11	89.0909	0.941837	30.6333	83	85.6667	19.5	9.665	2.596
Z779	22.29	9	105.444	0.792413	31.4833	83	85.3333	22.36	9.331	2.788
Z780	41.34	9	159.111	0.909218	33.4667	88	92.3333	24.6	9.315	2.73
Z781	23.15	7	144.286	0.760396	31.36	88	95.3333	23.54	8.221	3.08
Z782	34.73	12	116.167	0.852941	31.8833	96	93.6667	24.28	9.659	2.57
Z783	29.36	10	115.5	0.845887	31.8167	83	97.6667	22.9	9.564	2.767
Z784	36.84	10	125.5	0.942629	32.1333	95	99.6667	23.06	8.378	3.055
Z785	38.38	9	162.111	0.921179	29.9	90	96.3333	25.92	8.201	2.951
Z786	49.32	16	119.875	0.783107	34.6833	95	106.667	22.88	9.642	2.935
Z787	35.79	9	135.444	0.913864	32.7333	93	97	23.18	9.051	2.761
Z788	41.28	8	215.125	0.764672	32.9833	89	103	23.2	8.198	3.213
Z789	35.92	9	154.111	0.819755	32.9833	88	96.3333	24.7	8.256	3.233
Z790	36.59	9	144.222	0.976888	30.1167	94	96.3333	22.28	8.335	2.933
Z791	26.38	6	152.833	0.918212	32.2	98	102.333	23.1	10.222	2.834
Z792	35.84	10	137.5	0.84	33.8333	91	97.3333	21.9	8.412	3.166
Z793	28.89	7	131.571	0.95114	34.6667	89	100	24.76	8.379	3.243
Z794	27.66	12	82	0.865854	33.8667	89	89.6667	19.76	9.666	2.78
Z795	40.75	9	166.333	0.918504	31.1	88	89.3333	23.54	8.37	2.989
Z796	27.82	9	105.778	0.92542	32.5	89	89	22.22	9.198	2.791
Z797	28.21	8	147.75	0.830795	30.1833	87	93	23	8.346	2.961
Z798	35.64	9	143.778	0.957496	29.3833	82	90.6667	24.32	8.936	2.663
Z799	38.71	11	126.545	0.899425	32.6	90	93.6667	22.76	9.176	2.827
Z800	48.57	12	138.167	0.930639	32.7167	82	94.3333	24.7	8.896	2.909
Z802	27.39	8	109	0.913991	36.2	84	94.6667	24.2	9.731	2.867
Z803	22.85	7	112.429	0.872935	34	89	86.6667	19.45	9.59	2.812
Z804	27.81	8	108.5	0.896313	36.4333	85	87.6667	24.3	9.849	2.888
Z805	37.44	9	141.111	0.870079	36.35	90	102	21.02	9.488	3.079
Z806	30.93	7	155.714	0.862385	36.05	88	104.667	21.66	9.396	3.028
Z807	28.58	10	120.5	0.809129	31.4333	82	82.3333	21.9	9.868	2.621
Z808	25.9	8	118.25	0.846723	34.4333	95	99	22.66	9.965	2.711
Z809	49.93	12	163.833	0.821974	32.25	89	88	21.44	9.899	2.646
Z810	30.71	8	134	0.948694	31.9167	89	99	25.12	8.816	2.829
Z811	33.53	10	119.4	0.853434	34.6833	94	98	23.66	9.831	2.661
Z812	28.15	9	103.333	0.860215	36.7833	88	96.6667	23.06	9.921	2.831
Z813	27.56	9	129.222	0.815133	31.3833	99	95	23.66	8.71	2.887
Z814	48.74	11	146.364	0.965217	33.0667	89	102.667	26.16	9.884	2.582
Z815	42.6	13	116.308	0.890873	33.2	89	98.6667	21.9	10.179	2.59
Z816	31.14	7	178.429	0.826261	33.7167	94	106	25.4	8.291	3.26
Z817	43.58	9	175.667	0.885515	33	82	89.3333	21.7	9.378	2.79
Z818	34.64	8	144.875	0.913719	34.3667	96	104.667	23.5	8.432	3.152
Z819	44.16	12	128.083	0.942746	31.9667	94	97.6667	26.26	8.817	2.784
Z820	47.8	10	162.2	0.963009	32.0667	96	104.333	23.66	8.438	2.945
Z821	31.95	7	160.571	0.946619	32.6333	92	103	23.56	8.355	3.151
Z822	39.56	15	129.333	0.842268	27.2167	83	87	22.88	8.161	2.767
Z823	44.55	14	158.143	0.801265	26.4	82	83	23.74	8.121	2.761
Z824	33.16	10	129.3	0.894045	29.6333	90	95.6667	23.44	8.94	2.747
Z825	44.43	10	170.7	0.953134	29.05	88	91	24.46	8.288	2.952
Z826	37.04	11	121.636	0.906577	32.6333	88	92	20.72	7.918	3.157
Z827	37.97	13	161.231	0.69084	27.4667	82	83.6667	22.6	8.756	2.5
Z828	61.66	15	174.133	0.885145	28.2667	78	85.3333	25.68	9.397	2.393
Z829	37.56	13	119.846	0.920411	27.7667	90	86.6667	23.66	8.994	2.558
Z830	48.68	11	164.364	0.92146	29.5333	89	96.6667	24.68	8.318	2.915
Z831	31.58	9	124.444	0.919643	31.6167	97	92.3333	23.44	9.688	2.613
Z832	39.91	12	110.583	0.889977	34.5833	96	95	22.24	8.709	3.032
Z833	32.44	10	109.7	0.939836	32.2833	93	96	22.88	9.029	2.877
Z834	25.51	11	107.909	0.696714	32.88	83	86.6667	22.82	9.973	2.686
Z835	60.56	10	229.2	0.882635	30.9333	88	100	22.28	9.502	2.688
Z836	39.21	11	152.273	0.924179	27.55	80	88	25.28	8.225	2.777
Z837	44.74	12	181.333	0.784007	28.2	88	93.3333	23.78	9.516	2.427
Z838	36.76	9	146.111	0.86692	33.5833	89	98	23.68	9.905	2.714
Z839	30.5	8	143.5	0.860627	33.4167	94	100	24.22	9.62	2.667
Z840	36.91	8	152.125	0.921939	33.4167	89	95	20.74	9.188	2.764
Z841	41.93	13	127.154	0.820932	33.4	83	89.3333	23.72	9.536	2.684
Z842	29.59	8	129.5	0.949807	33.3833	94	97.6667	23.98	8.729	2.902
Z843	41.26	16	101.25	0.873457	30.0167	78	79.6667	23.64	9.4	2.486
Z844	43.69	14	136.429	0.833508	30.0333	82	89	22.74	9.017	2.691
Z845	29.16	10	110.9	0.84761	33.2	93	103	20.86	8.233	3.073
Z846	39.89	14	112.357	0.823268	32.8333	81	89.3333	22.5	9.641	2.703
Z847	38.69	11	129.727	0.944639	30.3167	88	97.3333	24.68	9.659	2.56
Z848	42.89	11	153.727	0.900651	30.0667	82	94.3333	22.34	9.547	2.488
Z849	38.37	10	140.4	0.930912	30.7667	90	95.6667	21.28	8.337	2.963
Z850	49.36	11	142.273	0.904153	36.4	91	98.3333	22.3	9.248	2.907
Z851	48.95	13	137.846	0.919643	31.25	90	106	22.46	8.251	2.938
Z852	39.95	10	143.7	0.869868	34.45	91	108.333	24.06	9.166	2.858
Z853	39.68	11	125.909	0.903971	33.8	90	103.333	24.68	9.232	2.822
Z854	34.91	11	131.455	0.91148	27.75	96	106.333	22.72	7.996	2.84
Z855	30.72	8	143.875	0.939183	29.4667	85	96	23	7.928	2.947
Z856	35.03	9	130	0.937607	33.3667	90	107.667	23.48	8.361	2.979
Z857	28.84	9	135.222	0.923583	27.9333	86	92	20.38	7.914	2.905
Z858	38.09	10	136.8	0.884503	32.8	89	100.333	22.44	9.588	2.655
Z859	51.21	13	141.692	0.850163	33.7	88	98.3333	23.46	9.616	2.723
Z860	41.57	8	182.375	0.964359	31.15	96	103.333	24.76	8.283	2.964
Z861	30.4	9	142.222	0.717187	34.85	83	89.3333	22.66	9.629	2.918
Z862	34.16	14	121.5	0.670782	31.6833	83	95.6667	20.28	9.331	2.722
Z863	43.51	8	185.875	0.905851	34.9167	87	96.6667	22.16	9.679	2.782
Z864	42.5	15	105	0.91746	30.3333	83	96	23.66	8.42	2.83
Z865	45.63	14	163	0.749781	28.0833	82	101.333	23.88	8.275	2.723
Z866	43.88	13	147.077	0.869247	28.15	88	108.333	24.02	8.506	2.782
Z867	65.18	20	145.75	0.852487	28.0167	89	96	22.48	8.385	2.702
Z868	53.28	16	131	0.847328	32.1833	92	97.3333	23.52	9.636	2.693
Z869	44.49	13	124.231	0.845201	34.3	83	94	21.1	9.368	2.868
Z870	59.72	16	129.375	0.903382	32.5833	85	96	23.06	9.317	2.783
Z871	51.68	18	120.556	0.820276	31.25	83	84.3333	21.76	9.428	2.61
Z872	37.23	12	112.833	0.837518	34.0333	85	94.3333	21.76	9.628	2.77
Z873	62.54	13	166	0.97544	31.15	88	97.6667	23.24	9.635	2.531
Z874	35.62	13	102.231	0.829195	33.9333	83	87	22.4	9.785	2.723
Z875	35.6	9	133.778	0.973422	32	89	90	20.56	8.855	2.799
Z876	38.41	7	168.714	0.953429	35.0667	88	92.6667	22.56	9.651	2.772
Z877	49.58	11	162.636	0.954723	33.0333	93	99.6667	21.9	9.814	2.674
Z878	52.89	10	174.6	0.94559	33.9833	86	90	22.7	9.134	2.962
Z879	47.64	8	204.25	0.928397	32.4	91	104	22.84	8.357	3.044
Z880	54.5	14	125.286	0.969213	32.8167	85	90.3333	22.4	9.362	2.708
Z881	50.7	15	116.467	0.939325	32.1667	87	97	22.68	9.485	2.609
Z882	40.15	10	124.7	0.919808	36.15	83	97.6667	23.22	9.483	2.926
Z883	56.04	12	184.75	0.830853	33.7167	90	109.667	22.08	9.442	2.738
Z884	40.73	9	155.333	0.884835	34.45	89	100	25.02	10.019	2.716
Z885	43.77	12	133.167	0.874844	33.2667	91	93.3333	26.88	9.967	2.619
Z886	50.98	12	159.167	0.921466	29.95	90	105.333	22.86	8.537	2.758
Z887	38.81	14	121.5	0.73545	31.95	87	96	19.92	8.201	3.092
Z889	50.25	13	165.923	0.877144	28.85	82	89.3333	24.04	7.953	3.078
Z890	42.68	14	123	0.922764	27.9333	72	80.3333	20.8	8.736	2.549
Z891	52.46	12	154.833	0.93972	33.6833	95	100	25.3	9.869	2.671
Z892	48.67	13	149	0.876097	29.95	74	85.6667	21.64	9.074	2.479
Z893	54.15	18	137.611	0.893016	25.4167	81	83.3333	21.1	8.787	2.388
Z894	56.59	18	137.222	0.817814	31.4	82	85.3333	22.52	9.552	2.565
Z895	51.32	14	178.143	0.835605	27.4	95	92.3333	21.48	9.004	2.521
Z896	29.79	9	148.889	0.856716	27.7667	78	76.3333	21.22	8.879	2.522
Z897	41.66	13	139.462	0.903475	27.9167	82	83	23.62	9.023	2.529
Z898	38.19	12	122.833	0.898236	30.2167	82	79	21.48	8.818	2.641
Z899	59.16	19	126.421	0.870941	30.55	73	81	20.66	9.101	2.573
Z900	37.87	12	142.5	0.864327	26.75	81	75.3333	22.32	8.759	2.519
Z901	25.82	8	130.75	0.918738	27.7167	74	78.6667	23.22	8.949	2.535
Z902	36.87	9	157.333	0.941384	29.1667	83	86.6667	23.46	9.383	2.547
Z903	30.93	12	105.75	0.843972	29.5333	83	78.6667	20.74	9.258	2.601
Z904	50	13	168.462	0.792694	30.15	81	85	26.06	9.452	2.6
Z905	62.87	14	177.929	0.90285	30.2	88	93.6667	23.82	9.502	2.452
Z906	25.05	9	144	0.796296	26.5333	85	95.6667	23.18	9.488	2.563
Z907	42.64	13	148.154	0.798546	28.85	81	79.3333	24.36	9.517	2.487
Z908	31.26	8	162.25	0.942219	33.9167	85	98	22.98	10.116	2.591
Z909	40.57	13	123.385	0.852868	30.1	71	80	21.78	9.073	2.529
Z910	38.27	12	123.167	0.918809	28.8833	74	84.6667	23.34	9.557	2.483
Z911	32.16	11	105.182	0.946413	30.1167	95	97.6667	23.36	8.362	2.869
Z912	39.83	11	138.727	0.865007	31.7333	97	98	21.3	9.708	2.691
Z913	35.16	12	111	0.903904	30.9	96	88.6667	19.6	9.328	2.719
Z914	35.22	13	123	0.881176	27.5167	91	84	19.26	9.15	2.484
Z915	49.04	15	131.133	0.936451	27.5333	73	81.3333	21.88	8.703	2.496
Z916	29.93	8	169.625	0.801769	29.0167	101	97.6667	21.52	9.274	2.601
Z917	38.5	11	135.182	0.885676	30.8167	72	79.6667	22.9	9.476	2.655
Z918	27.3	9	141.667	0.810196	28.05	81	81.3333	22.32	9.061	2.533
Z919	35.77	9	168.111	0.931923	26.6167	77	79.3333	22.7	9.012	2.47
Z920	31.24	9	134.444	0.94876	27.6833	80	79	23.44	9.235	2.537
Z921	40.35	9	175	0.932063	28.85	94	95.3333	20.48	8.916	2.467
Z923	53.74	12	182.083	0.862243	30.2333	99	104.667	26.5	9.234	2.673
Z924	40.1	14	126.286	0.850113	30.5	97	93.6667	22.36	9.378	2.63
Z925	25.38	11	104.273	0.820401	29.0833	102	99	21.72	9.51	2.666
Z926	22.98	7	118.143	0.967352	29.6333	80	80	19.62	9.153	2.547
Z927	33.07	11	110.364	0.948105	29	75	78	22.08	9.22	2.479
Z928	34.97	13	112.385	0.943874	26.45	73	78	21.1	9.032	2.444
Z929	35.4	11	122.909	0.887574	29.6	80	82	22.16	9.303	2.682
Z930	41.29	13	129.538	0.921615	27.1667	79	72	23.12	8.979	2.54
Z931	35.98	9	135.889	0.887163	34.8333	97	104.667	24.86	9.498	2.784
Z932	32.04	11	127.364	0.906495	27.5667	73	72	20.1	9.163	2.495
Z933	41.21	10	153.4	0.889179	32.35	90	93	23.86	9.605	2.679
Z934	39.02	13	139.923	0.71083	30.2833	81	68.6667	23.24	9.8	2.551
Z935	29.04	10	175.1	0.785266	28.4667	88	85	22.22	9.57	2.493
Z936	28.41	9	122.778	0.945701	27.7	74	79.3333	19.3	8.743	2.424
Z937	38.46	11	141.545	0.967887	26.7333	96	95.6667	23.08	8.829	2.491
Z938	33.2	8	182	0.862637	27.35	72	78.3333	21.68	8.86	2.589
Z939	34.48	9	137.333	0.936893	31.4167	74	77	22.06	9.667	2.591
Z940	30.08	8	177	0.886299	24.4	81	76.3333	22.76	8.9	2.408
Z941	30.92	8	171.375	0.912473	27.7333	94	103.667	23.22	9.007	2.492
Z942	31.73	10	135.1	0.794967	31.7333	104	100.333	26.24	9.862	2.63
Z943	29.16	9	139.333	0.864434	28.4333	96	98	22.74	9.114	2.536
Z944	28.07	10	117.5	0.842553	29.4833	91	85	19.26	9.034	2.572
Z945	36.85	9	133.889	0.958506	33.7	91	94	23.38	9.933	2.631
Z946	25.82	9	106.778	0.966701	29.0667	78	75	20.8	9.429	2.517
Z947	40.3	10	141.1	0.985826	30.0333	72	72.6667	20.78	8.319	2.858
Z948	29.76	9	137.222	0.948988	26.5833	80	76.3333	21.96	8.813	2.478
Z949	36.06	12	157.5	0.71164	28.85	97	100.333	23.42	8.552	2.743
Z950	40.95	14	113.143	0.837753	33.05	97	104	25.82	9.812	2.728
Z951	47.99	11	183.364	0.843827	30.35	92	102.667	23.3	9.508	2.553
Z952	45.13	17	109.471	0.897904	28.2167	78	76.3333	23.18	8.973	2.566
Z953	16.94	5	171.8	0.739232	28.725	104	111	26.1667	9.41	2.757
Z954	34.04	11	126	0.904762	29.0667	84	96	22	9.108	2.585
Z955	29.57	8	135.375	0.930748	32.5833	82	97	24.42	9.544	2.689
Z956	33.79	6	167.333	0.972112	36.35	94	96.3333	23.54	9.274	2.858
Z957	40.18	10	150.8	0.917772	32.3	92	96.3333	20.12	9.317	2.673
Z958	46.81	16	115.25	0.966377	27.7167	71	72.3333	21.06	9.204	2.516
Z959	39.72	11	130.091	0.950384	30.1667	70	75.6667	22.54	9.379	2.616
Z960	27.79	9	124.556	0.920607	27.8667	75	74.3333	22.08	8.736	2.517
Z961	29.53	10	128.2	0.888456	27.9	97	90.3333	22.26	9.125	2.497
Z962	31.94	11	105.818	0.96134	29.1167	70	83	20.12	9.149	2.625
Z963	31.67	10	130.8	0.908257	28.3333	80	73	20.72	8.992	2.62
Z964	37.18	11	124	0.928886	31.2333	75	88	21.84	9.815	2.545
Z965	28.81	10	131.6	0.817629	27.05	77	84	22.66	9.218	2.475
Z966	48.91	12	197.167	0.819949	26.5333	89	88.3333	23.3	8.702	2.638
Z967	34.94	10	122.1	0.928747	32.2667	70	81.3333	20.96	9.476	2.613
Z968	42.73	13	140.462	0.9069	27.0667	78	83	22.92	9.028	2.517
Z969	13.91	46	91.6304	0.130724	25.55	80	74	24.16	9.727	2.293
Z970	30.64	44	132.659	0.211924	26.5667	80	60.3333	21.44	8.943	2.556
Z971	16.66	22	142.318	0.217502	25.76	80	62	22.86	8.645	2.563
Z972	46.5	15	128.933	0.844364	29.25	73	74.3333	21.44	9.192	2.495
Z973	37.19	13	117.923	0.954338	27.9	90	83.6667	19.94	8.851	2.531
Z974	49.57	18	124.333	0.84361	28.3333	84	84.3333	20.82	9.076	2.407
Z975	40.56	11	166.091	0.945265	24.4667	81	81	21.52	8.036	2.631
Z976	38	11	161	0.815923	26.4333	78	83.3333	22.7	8.861	2.519
Z977	42.17	13	123.692	0.886816	31.1167	72	76.6667	22.18	9.343	2.644
Z978	39.82	12	116.167	0.91033	33.4333	88	93	22.2	9.593	2.653
Z979	40.73	12	136.917	0.8521	29.65	84	89.3333	22.04	9.722	2.498
Z980	25.76	7	159.143	0.875224	26.7	83	86	21.74	9.533	2.458
Z981	29.24	9	127.889	0.950478	27.2	73	83.3333	19.92	8.773	2.482
Z982	35.33	14	99.0714	0.955299	28.0833	72	78	19.9	8.744	2.556
Z983	32.22	9	147.556	0.878765	29.0833	90	94.6667	22.1	9.366	2.585
Z984	32.35	10	128.2	0.912637	28.2667	74	77.6667	21.32	8.896	2.608
Z985	52.05	14	140.071	0.933707	30.7833	89	95.6667	21.84	8.93	2.639
Z986	51.02	13	164.077	0.918894	31.8167	91	96.6667	22.58	9.153	2.726
Z987	52.81	15	162	0.852263	28.0667	95	89	19.78	9.009	2.508
Z988	27.87	9	135.889	0.802944	30.15	100	107.667	22.84	10.236	2.524
Z989	30.58	12	118.333	0.680282	31.8	85	83.6667	21.06	9.264	2.708
Z990	24.93	7	147.286	0.85742	30.3	98	96.6667	23.55	8.57	2.911
Z991	40.96	8	215.125	0.882045	29.2667	100	104.667	25.18	8.377	2.837
Z992	13.87	7	96	0.813988	27.425	64	80.6667	21.54	7.675	2.999
Z993	38.93	10	160.2	0.838327	30.9167	101	113.333	24.76	8.75	2.881
Z994	49.6	15	133.2	0.853854	32.4667	92	86.3333	19.52	9.358	2.649
Z995	40.22	9	157.889	0.940183	30.5333	96	106	24.08	8.277	2.903
Z996	21.31	10	99.5	0.859296	25.8833	81	73	19.3	7.171	3.024
Z997	61.96	16	188.375	0.825813	26.7167	82	92	22.62	8.714	2.495
Z998	29.42	10	144.5	0.815225	25.9	71	84	23.52	7.125	2.95
Z999	39.62	10	172.2	0.857724	28.95	79	75.3333	23.3	8.96	2.572
Z1000	33.72	9	130.333	0.929241	32.5333	96	97	21.38	9.291	2.702
Z1001	37.65	9	168.444	0.954485	27.2	90	97	19.54	7.503	2.84
Z1002	46.67	13	120.923	0.945929	33.15	91	94	21.68	9.327	2.672
Z1003	50.07	15	118.133	0.94921	32.2167	85	90.6667	19.9	9.583	2.613
Z1004	39.33	11	143.818	0.910872	28.3833	79	84.6667	24.18	9.156	2.444
Z1005	38.65	8	150.125	0.965029	34.6833	88	92	21.42	9.366	2.809
Z1006	33.13	8	139.125	0.908356	34.8	91	105.667	21.7	9.401	2.871
Z1007	43.62	13	153.308	0.892122	25.7	81	77.6667	20.92	8.57	2.446
Z1008	46.21	18	170.889	0.845254	25.4833	80	81	21.84	7.125	3.03
Z1009	47.32	10	188.4	0.968153	26.5333	87	94	20.72	7.476	2.94
Z1010	42.52	10	167.8	0.858164	31.9833	87	100	20.84	9.422	2.798
Z1011	28.79	10	136.4	0.63563	33.8833	94	98	20.54	9.427	2.792
Z1012	37.13	9	213.333	0.713542	29.7	95	112.333	23.52	9.417	2.686
Z1013	49.66	10	207.8	0.889317	29.8167	89	101.667	21.3	9.005	2.648
Z1014	54.08	13	156.538	0.928256	29.8667	93	102.667	22.12	8.332	2.86
Z1015	52.66	14	141.643	0.880484	31.0667	83	87.3333	26	9.255	2.741
Z1016	54.23	14	128.857	0.888027	37.0667	94	102.333	23.02	9.864	2.908
Z1017	31.51	7	148	0.898649	35.6333	100	105.333	23.475	9.844	2.754
Z1018	33.31	10	131.3	0.875857	29.0167	74	76.6667	21.1	9.288	2.483
Z1019	41.92	10	179.8	0.897108	27.35	73	84.6667	22.9	9.178	2.457
Z1020	55.83	15	135.533	0.91392	30.95	75	92	23	9.578	2.548
Z1021	48.83	19	110.421	0.897521	27.4333	83	77	22.08	8.644	2.541
Z1022	39.07	14	127.857	0.82905	28.4	77	77	24.12	9.264	2.484
Z1023	30.73	10	116.5	0.925322	29.5	76	75.3333	20.16	8.822	2.545
Z1024	41.06	12	152.5	0.940984	25.1667	81	87	23.82	8.602	2.531
Z1025	46.87	14	150.714	0.927014	25.95	82	89.6667	24.52	8.671	2.515
Z1026	44.94	15	97.3333	0.882877	37.4333	91	94.6667	24.3	10.205	2.879
Z1027	35.66	10	129.7	0.960678	29.5	88	89	21.32	8.042	2.955
Z1028	45.4	16	114.125	0.84885	30.2667	75	76	20.42	9.117	2.589
Z1029	30.44	16	116.125	0.659849	25.75	79	69	23.92	9.001	2.2
Z1030	44.93	13	142.692	0.919137	27.8167	79	85	22.9	9.516	2.391
Z1031	41.6	11	147.909	0.857406	31.2167	73	75.3333	22.12	9.451	2.63
Z1032	48.34	14	133.857	0.895945	29.2333	96	99.3333	23.28	8.495	2.881
Z1033	49.08	19	154.053	0.654595	26.55	81	85.3333	23.42	7.998	2.727
Z1034	55.12	16	138.625	0.841298	30.5333	70	75.3333	20.96	8.508	2.838
Z1035	20.13	11	103.909	0.580052	30.8333	78	75	21.62	9.374	2.586
Z1036	47.39	14	148.143	0.884282	27.8667	82	78.3333	21.78	8.346	2.651
Z1037	42.83	11	192.636	0.885323	25.3167	89	89	20.36	8.655	2.422
Z1038	43.3	15	127	0.654593	35.15	92	94.3333	20.3	9.607	2.797
Z1039	47.79	10	197.8	0.925177	27.8167	83	91.3333	22.48	8.135	2.854
Z1040	53.73	12	169.583	0.942506	29.1667	87	88	21.76	8.922	2.692
Z1041	31.16	14	129.571	0.673098	26.4333	72	72	21.76	9.245	2.362
Z1042	37.46	16	125.938	0.712159	26.7333	80	73.6667	22.46	9.257	2.312
Z1043	31.27	13	121.538	0.857595	24.4	78	79	21.86	8.072	2.585
Z1044	32.9	10	116.2	0.931153	31.6333	74	81.3333	21.62	9.37	2.633
Z1045	38.15	13	130.462	0.879127	27.0333	78	81.3333	22.34	9.169	2.452
Z1046	52.99	13	169.923	0.928927	27.6167	88	86	19.86	8.82	2.511
Z1047	26.47	11	118.182	0.807692	26.8833	81	73.3333	20	8.861	2.45
Z1048	43.89	12	171.083	0.889917	24.85	81	76	19.02	8.032	2.485
Z1049	30.62	12	120	0.857639	26.35	80	77.3333	18.4	8.699	2.494
Z1050	38.69	10	140.5	0.961566	29.15	91	98.3333	22.14	7.969	2.907
Z1051	38.75	15	112.133	0.878121	28.2833	80	73.6667	18.82	9.032	2.502
Z1052	38.63	14	128.357	0.84975	27.6167	81	78	19.02	8.807	2.556
Z1053	29.54	13	104.923	0.833578	27.4167	80	78	21.06	9.072	2.398
Z1054	41.54	11	179.818	0.858443	25.8	82	78	20.16	8.865	2.374
Z1055	26.13	9	112.111	0.924678	28.6	81	76.3333	20.418	8.249	2.766
Z1056	67.58	18	135.556	0.92459	30.55	73	82.6667	22.14	9.372	2.578
Z1057	42.3	14	103.071	0.950104	33.3833	75	76	20.6	9.497	2.877
Z1058	37.71	13	128.615	0.871411	27.4167	81	75.6667	19.86	8.939	2.537
Z1059	42.42	15	111.867	0.892729	29.6333	75	76.6667	20.74	9.604	2.489
Z1060	35.16	16	97.1875	0.872669	28.1	80	74.6667	21.62	9.461	2.526
Z1061	41.06	10	152.7	0.91814	31.4333	90	91.3333	23.74	9.8	2.56
Z1062	54.46	14	163.286	0.879265	28.3833	91	94.3333	25.48	8.083	2.814
Z1063	41.73	9	151.889	0.953914	32.5833	96	103.667	22.08	8.407	2.942
Z1064	42.16	11	162	0.900112	28.4333	77	79	22.76	9.245	2.589
Z1065	44.76	12	136.083	0.92774	30.9333	77	83.3333	22.3	9.474	2.671
Z1066	39.57	13	119.385	0.925902	29.35	84	82.6667	21.9	9.471	2.52
Z1067	27.83	11	156.455	0.610691	27.1833	75	76.3333	22.8	9.457	2.489
Z1068	50.84	9	195.222	0.928856	33.3667	87	99.6667	23.94	9.192	2.846
Z1069	25.17	11	98.0909	0.847081	28.8667	95	94.3333	21.54	9.1	2.624
Z1070	31.32	9	131.444	0.873204	30.6	89	96	20.38	9.018	2.621
Z1071	35.45	13	124.615	0.841975	27.5333	77	77	21.5	8.912	2.542
Z1072	43.8	14	135.643	0.918905	26.3667	93	100.333	23.08	7.863	2.773
Z1073	47.29	14	141.643	0.952597	26.2333	90	102.333	21.72	7.883	2.832
Z1074	47.88	12	175.833	0.85782	27.6167	77	82.6667	22.72	9.061	2.508
Z1075	25.99	10	99.1	0.916246	29.1667	71	81	20.66	9.285	2.498
Z1076	26.79	9	125.333	0.875887	28.2167	77	74.6667	19.18	9.03	2.551
Z1077	31.66	9	157	0.859873	27.6833	71	75.3333	21.56	8.904	2.539
Z1078	45.23	13	130.538	0.940483	30.1333	75	77	22.54	9.199	2.607
Z1079	33.96	9	161.778	0.940934	27.3667	101	102.333	23.82	8.135	2.849
Z1080	39.11	14	97.7143	0.874269	33.55	89	89.6667	20.72	9.399	2.862
Z1081	34.89	14	97.2143	0.742101	35.5167	89	89	22.02	9.998	2.751
Z1082	37.58	11	126.091	0.944484	30.1167	81	81.6667	21.08	8.827	2.795
Z1083	33.38	12	91.5833	0.942675	33.8333	84	77	18.82	9.383	2.709
Z1084	40.19	8	167	0.969311	31.35	82	86	22.72	9.341	2.594
Z1085	51.05	19	116	0.856171	28.8833	84	79.6667	18.14	8.755	2.696
Z1086	39.78	13	132.154	0.934226	31.8	88	94	20.1	8.899	2.927
Z1087	39.81	13	125.615	0.864054	28.3167	81	74.6667	20	8.823	2.532
Z1088	33.01	16	83.125	0.958647	26.4833	89	83	20.32	7.942	2.735
Z1089	23.71	7	208.286	0.903978	28.05	86	82	18.7	7.786	3.023
Z1090	23.88	12	99.9167	0.7598	27.0833	67	77	18.66	7.073	3.094
Z1091	37.24	10	166.5	0.878078	26.3333	86	81.3333	18.82	7.632	3.027
Z1092	45.98	11	166	0.922234	28.5833	86	84.6667	18.82	7.794	3.046
Z1093	25.12	10	130.1	0.742506	26.7	77	74	18	7.099	3.014
Z1094	31.14	9	130.222	0.854096	32.6667	100	93.3333	21.34	9.404	2.716
Z1095	47.05	12	148.083	0.906021	31.2833	97	97	19.98	9.043	2.621
Z1096	50.13	12	218.833	0.867479	22.2833	92	91	20.64	7.664	2.487
Z1097	34.71	13	140	0.746703	27.9	80	79	22.12	7.471	3.037
Z1098	20.83	7	139.429	0.836066	26.4667	83	74.3333	20.08	8.16	2.744
Z1099	44.79	10	179.4	0.964883	27.2	89	86.6667	20.86	8.053	2.801
Z1100	32.99	10	145.1	0.94142	25.7333	82	77	21.5	8.337	2.629
Z1101	41.71	15	145.8	0.909465	21.9333	88	75.3333	20.98	7.639	2.514
Z1102	37.66	10	163	0.911656	26.45	88	81.3333	19.68	8.71	2.496
Z1103	41.16	13	149.538	0.884259	25.4333	96	87.6667	21.38	8.023	2.717
Z1104	37.68	11	157	0.887087	25.2167	84	77.3333	21.26	8.154	2.554
Z1105	52.86	16	130.5	0.937739	29	90	85	20.68	8.973	2.576
Z1106	31.97	10	153.1	0.810581	27.6167	87	77.3333	18.54	8.859	2.581
Z1107	46.16	13	166.923	0.847465	26.95	86	77.6667	21.22	8.723	2.56
Z1108	38.75	12	130.333	0.920077	28.6167	88	89.3333	20.12	8.863	2.565
Z1109	41.13	11	142.364	0.929757	29.6167	91	82.3333	20.5	9.181	2.577
Z1110	28.65	10	131.3	0.953542	23.9833	87	75.6667	22.12	7.952	2.585
Z1111	32.33	8	148.125	0.908017	31.85	97	99.6667	22.78	8.224	3.245
Z1112	34.15	10	169.7	0.911609	22.5167	85	75	23.12	7.428	2.565
Z1113	52.89	16	174.062	0.83842	24.5	95	97	21.66	7.432	2.743
Z1114	43.88	11	182	0.942557	24.8333	90	85.6667	18.5	8.181	2.58
Z1115	42.79	11	169.818	0.930407	25.0667	84	73.3333	20.9	7.729	2.651
Z1116	49.49	12	186.917	0.801605	30.05	93	94	23.9	8.641	2.712
Z1117	42.98	12	159.333	0.830021	28.4167	83	82	19.84	9	2.548
Z1118	55.29	16	149.188	0.90155	27.1833	95	97.6667	21.06	8.265	2.669
Z1119	47.35	16	187.125	0.740147	23.0833	95	88.6667	22	8.281	2.33
Z1120	52.21	15	138.933	0.980806	26.5333	91	92.3333	19.28	8.147	2.543
Z1121	39.56	11	139.636	0.921875	30.1667	91	85	19.3	9.208	2.604
Z1122	31.45	9	169.778	0.832461	27.1667	96	90.3333	20.78	9.207	2.462
Z1123	32.91	10	192.5	0.701299	25.1833	86	91.6667	21.16	8.635	2.387
Z1124	41.47	10	161.3	0.898326	30.4	87	85.3333	21.12	9.155	2.626
Z1125	NA	11	NA	NA	NA	84	75	21.7	NA	NA
Z1126	31.53	12	136.917	0.793061	26.5167	82	74	22.5	8.543	2.501
Z1127	30.22	9	154.333	0.841613	27.6333	84	73.6667	22.74	9.289	2.453
Z1128	28.39	7	141.714	0.964718	31.3167	91	89	23.4	8.916	2.807
Z1129	31.56	11	117.273	0.922481	28.6167	89	84.3333	17.5	8.896	2.652
Z1130	NA	NA	NA	NA	NA	NA	NA	NA	NA	NA
Z1131	43.66	14	152.5	0.807026	26.0667	83	74	19.46	7.517	2.944
Z1132	37.99	13	109.231	0.892254	31.6	85	76	20.06	9.196	2.7
Z1133	69.76	17	162.529	0.872602	30.5	84	84.6667	22.9	8.845	2.759
Z1135	26.33	13	130.385	0.620059	25.9	90	67	21.62	8.191	2.616
Z1136	29.58	11	110.182	0.841584	29.6	72	76	19.9	7.95	2.996
Z1137	50.86	14	122.214	0.953244	32.2333	84	83.6667	20.34	8.946	2.865
Z1138	32.04	7	177.286	0.955681	29.4	91	92.6667	22.48	7.861	3.095
Z1139	23.78	7	133.571	0.91123	29.05	87	94	22.12	8.535	2.763
Z1140	43.9	12	163.5	0.83945	28.5	88	83.6667	21.62	8.688	2.821
Z1141	39.26	10	128.9	0.944919	33.3	91	91.3333	21.38	9.184	2.902
Z1142	28	10	102.9	0.926142	30.7333	87	75.6667	19.42	8.654	2.893
Z1143	21.52	10	102.2	0.755382	28.4667	78	68.6667	20.32	8.254	2.749
Z1144	32.74	10	106.7	0.853796	38.5667	95	91.6667	24.16	10.523	2.885
Z1145	22.26	7	115.857	0.956843	29.9	97	86.6667	22.64	8.666	2.883
Z1147	26.03	9	110.778	0.909729	30.75	99	96	24.34	9.476	2.615
Z1148	33.92	13	122.308	0.810692	27.9167	98	85.3333	22.58	9.2	2.523
Z1149	24.82	8	104.5	0.935407	32.85	85	83.3333	22.22	9.515	2.674
Z1150	29.35	10	149	0.798658	26.3333	97	96.6667	25.72	8.939	2.498
Z1151	27.49	9	127.333	0.97993	25.1	83	80	23.32	8.681	2.467
Z1152	57.72	27	108.741	0.797343	26.0833	102	84	21.88	7.317	3.009
Z1153	31.77	13	151.846	0.675785	25.5667	78	78	22.96	8.328	2.764
Z1154	47.59	18	94.8333	0.918571	31.6667	84	83.6667	23.76	7.923	3.137
Z1155	30.94	9	133.444	0.923397	28.8167	77	76.3333	22.66	9.211	2.484
Z1156	29.57	9	143.111	0.96118	24.4167	84	80.6667	23.32	7.979	2.6
Z1157	31.58	11	119.545	0.930798	26.9667	78	79	19.98	9.219	2.267
Z1159	38.33	10	143.6	0.883705	30.7833	77	81	22.22	9.382	2.59
Z1160	34.8	11	145.364	0.922452	24.5167	83	78.6667	23.86	7.922	2.574
Z1161	37.36	12	142.167	0.800703	28.15	85	89	24.28	9.182	2.474
Z1162	40.24	11	142.727	0.959873	27.7	85	84	23.04	8.463	2.643
Z1163	41.5	12	143.833	0.941483	26.25	85	84.6667	23.2	8.082	2.673
Z1164	51.72	13	155.231	0.878593	30.65	93	108	25	8.508	2.887
Z1165	29.01	8	139.5	0.889785	30.7833	80	87.6667	22.98	9.471	2.593
Z1166	29.31	9	142.111	0.843628	27.8667	80	85.6667	22.18	9.397	2.431
Z1167	21.08	8	106.75	0.91452	27.3	93	105.667	22.7	9.453	2.475
Z1168	33.65	11	139.727	0.934938	23.7333	83	78.3333	23.22	7.931	2.512
Z1169	41.93	14	135	0.801587	29.4167	86	85.6667	22.94	9.394	2.549
Z1170	32.26	9	129.111	0.92685	31.1667	79	78.3333	19.52	9.256	2.651
Z1171	39.53	12	119.833	0.874826	33.4	74	77	21.28	9.496	2.809
Z1172	30.38	12	132.167	0.757251	26.4667	84	83	20.66	9.073	2.484
Z1173	31.71	11	110.545	0.958882	27.9167	84	79.6667	20.24	8.186	2.722
Z1174	35.87	10	152.6	0.891874	27.25	85	88.6667	22.62	8.878	2.468
Z1175	29.34	11	154.909	0.765258	23.5833	93	82	19.82	8.553	2.354
Z1176	38.84	11	140.455	0.89644	29.1333	85	92.6667	24.82	8.27	2.812
Z1177	27.57	7	158.286	0.878159	29.6667	83	85.3333	25.175	9.434	2.501
Z1178	36.14	12	172.667	0.781853	24.9833	86	85.6667	19.36	8.982	2.458
Z1179	39.66	15	117.6	0.903628	26.3167	84	76	20.28	8.398	2.672
Z1180	29.76	14	110	0.915584	21.6333	83	75	20.18	8.631	2.186
Z1181	33.01	11	146.818	0.702786	29.5333	82	82.3333	23.38	9.098	2.611
Z1182	31.6	11	121.273	0.910045	27.1	82	77.3333	22.6	8.964	2.507
Z1183	42.75	12	134.167	0.936646	29.9667	94	104.667	21.94	8.418	2.875
Z1184	37.28	15	151.067	0.85128	21.4667	94	94.6667	23.08	8.381	2.265
Z1185	35.95	11	173.455	0.916143	22.5833	91	99.3333	24.76	8.225	2.315
Z1186	36.08	15	146.6	0.827194	21.3667	88	83.6667	20.94	8.195	2.323
Z1187	37.32	11	140.455	0.917152	27.3667	94	93.3333	22.74	8.086	2.711
Z1188	31.47	10	174.3	0.672404	27.3833	88	85	23.68	8.766	2.703
Z1189	37.25	13	137.769	0.820212	27.5833	98	103	22.88	9.348	2.476
Z1190	38.63	14	129.857	0.888339	24.3167	79	70.6667	22.06	8.325	2.502
Z1191	41.41	13	155.308	0.75681	28.8833	87	93	23.48	8.947	2.58
Z1192	30.81	9	132.667	0.964824	27.0333	79	82.6667	22.88	8.612	2.535
Z1193	24.49	7	154.857	0.866236	26.55	82	75.6667	22.24	8.069	2.678
Z1194	41.41	12	131.167	0.864676	32.4	97	103	23.28	8.328	3.033
Z1195	41.03	12	153.917	0.903628	25.7	85	78.6667	21.5	8.174	2.616
Z1196	41.4	14	127.214	0.941044	25.5333	84	85.6667	20.7	7.971	2.618
Z1197	30.68	10	146.9	0.826413	25.7333	83	84	22.78	8.079	2.637
Z1198	47.38	11	187.091	0.924198	25.0833	78	87.6667	22.06	7.695	2.768
Z1199	47.96	14	162	0.936067	23.1833	85	87	22.72	8.173	2.459
Z1200	34.61	10	128.1	0.941452	28.9833	80	81	19.9	8.574	2.826
Z1201	31.66	11	131	0.781402	29.9833	82	82.3333	23.04	9.611	2.486
Z1202	37.45	11	140.273	0.834089	30.1333	84	84	20.6	9.17	2.653
Z1203	32.39	10	127.6	0.797806	32.3333	92	96.3333	19.64	9.441	2.625
Z1204	31.84	9	156.333	0.832978	28.3167	84	85	23.18	9.171	2.474
Z1205	35.07	14	111.5	0.929532	25.2	78	75	21.08	8.373	2.497
Z1206	33.96	13	109.154	0.87315	27.6833	86	75.3333	21.14	8.341	2.702
Z1207	52.06	17	137.647	0.970085	24.1167	86	75.6667	21.68	7.317	2.755
Z1208	35.09	12	166.417	0.835253	22.9167	86	79.6667	21.72	7.804	2.576
Z1209	41.66	11	124.909	0.927948	35.35	90	93.3333	22.64	9.275	2.82
Z1210	42.23	10	152.8	0.932592	31.4833	89	93.3333	21.78	8.413	3.029
Z1211	31.1	11	97.4545	0.85541	36.5	99	107.667	21.02	10.193	2.859
Z1212	37.15	12	145.417	0.855014	26.4833	97	99.3333	21.16	8.198	2.601
Z1213	39.51	11	142.818	0.901973	28.8	95	100	21.16	8.414	2.705
Z1214	41.52	11	160.818	0.934992	25.8833	89	94.6667	21.42	7.918	2.702
Z1215	37.84	16	129.188	0.754717	25.55	88	84.3333	21.94	8.256	2.674
Z1216	31.44	12	115	0.944928	26.1167	96	94	22.32	8.304	2.515
Z1217	38.54	13	131.615	0.848627	28.4833	81	82.3333	23.16	9.243	2.574
Z1218	50.65	16	162.062	0.794447	27.1333	84	85.3333	21.3	9.237	2.518
Z1219	53.51	14	135.929	0.910142	31.4167	88	95.3333	22.86	9.214	2.665
Z1220	35.87	9	136.222	0.961664	31.25	88	92.3333	20.88	8.977	2.67
Z1221	42.73	13	148.231	0.894136	27.0667	79	78.6667	21.34	8.878	2.527
Z1222	44.31	14	145.357	0.818182	28.0833	78	80	24.44	8.978	2.512
Z1223	31.21	9	118.333	0.962441	32.75	96	99.3333	24.22	9.333	2.643
Z1224	36.07	10	132.4	0.834592	33.3667	90	99.6667	20.2	9.172	2.671
Z1225	35.14	11	134.727	0.851552	31.2167	98	98	25.18	9.361	2.569
Z1226	42.37	15	108.733	0.930717	29.7167	80	84.3333	18.6	9.201	2.513
Z1227	35.81	15	101.067	0.899736	28.65	89	98.3333	19.08	9.305	2.688
Z1228	40.16	11	133.182	0.897611	30.8833	88	94.6667	22.18	8.187	3.1
Z1229	59.97	15	162.733	0.844326	31.4667	99	104	22.74	8.126	3.228
Z1230	35.58	14	185.786	0.692426	27.5667	96	108.333	23.24	8.242	2.769
Z1231	40.2	11	140.091	0.889682	31.45	96	99	25.52	8.541	3.016
Z1232	51.17	15	141.933	0.855801	30.15	94	102.333	22.88	8.127	2.914
Z1233	44.59	13	126.538	0.933131	31.4667	73	76.3333	21.5	9.361	2.606
Z1234	37.03	11	156.727	0.833527	28.0167	83	78.6667	21.32	9.079	2.552
Z1235	33.67	12	138.25	0.807113	26.8167	87	80	21.26	8.968	2.392
Z1236	27.55	9	120.556	0.909677	29.6667	76	75.6667	21.3	9.32	2.624
Z1237	31.63	8	172.625	0.766112	31.3667	96	106.333	22.32	9.139	2.671
Z1238	35.86	10	159.9	0.88868	27.7	86	89.3333	20.7	8.781	2.65
Z1239	25.15	9	122.333	0.855586	30.1333	103	106.667	23.34	9.939	2.636
Z1240	31.25	10	116.3	0.871023	33.4667	92	98.3333	23.9	9.853	2.651
Z1241	38.63	12	116.583	0.835597	35.3333	91	104.667	22.12	9.93	2.924
Z1242	28.93	10	114.6	0.854276	30.5	75	75	20.3	9.351	2.569
Z1243	32.6	12	132.25	0.694392	30.4	82	71	23.5	9.567	2.418
Z1244	34.16	11	134.727	0.799595	29.7833	83	68.6667	22.6	9.58	2.494
Z1245	45.06	10	148.8	0.94086	34.5	88	102	24.74	10.201	2.633
Z1246	24.19	9	104.778	0.924708	29.3167	75	82	20.48	8.949	2.525
Z1247	31.84	10	117.3	0.899403	31.4833	83	80	21.7	9.358	2.543
Z1248	49.1	16	123.938	0.941503	28.1	88	84.6667	20.68	8.97	2.526
Z1249	42.68	13	144.769	0.952179	24.2333	87	82.3333	19.58	8.242	2.532
Z1250	28.82	10	130.4	0.859663	26.9	71	78.3333	20.5	8.948	2.433
Z1251	30.09	7	177.571	0.851167	29.3667	76	83.6667	18.76	7.599	2.961
Z1252	35.91	12	110.833	0.933835	30.4167	71	80	20.42	9.202	2.581
Z1253	25.76	8	127.875	0.897361	29.9	81	89.6667	20.1	8.694	2.73
Z1254	38.97	10	144.4	0.875346	32.15	98	99.6667	23.26	8.099	3.053
Z1255	29.58	11	119.455	0.711568	32.7333	93	96.6667	19.66	9.345	2.609
Z1256	40.43	12	140.917	0.905381	28.15	77	76.6667	22	8.848	2.552
Z1257	30.86	8	143.75	0.942609	30.15	92	89	21.6	8.785	2.814
Z1258	31.18	10	125.7	0.91965	28.2833	93	89	18.44	8.79	2.628
Z1259	21.48	7	120.571	0.883886	29.8833	71	71	16.18	7.003	3.231
Z1260	44.5	11	180.273	0.942007	25.0833	86	80	20.3	8.441	2.538
Z1261	21.52	7	116.571	0.904412	31.1833	102	101	21.575	9.024	2.886
Z1262	17.84	7	77	0.953618	34.78	83	72	18.175	8.557	3.209
Z1263	14.16	6	122	0.76776	25.8	83	73.3333	18.375	7.296	3.014
Z1264	29.74	7	161.571	0.889478	31.75	95	102.333	21.12	8.726	2.937
Z1265	28.23	13	83	0.916589	29.3333	71	69	15.18	7.427	3.143
Z1266	29.74	8	140.75	0.937833	31.75	95	90.3333	17.46	9.616	2.433
Z1267	23.47	8	126.5	0.86166	29.45	91	85.6667	23.24	9.137	2.553
Z1268	21.38	9	106.444	0.874739	27.4	100	79.3333	22.1	9.345	2.474
Z1269	30.03	9	151.778	0.889458	26.6167	84	69	20.42	8.906	2.534
Z1270	29.62	8	173.5	0.907781	24.6667	98	89.3333	20.5	8.49	2.472
Z1271	33.93	9	157.222	0.844523	30.0167	96	97.6667	25.42	9.165	2.666
Z1272	36.28	10	141.4	0.92645	29.7333	90	86	20.22	9.444	2.561
Z1273	30.06	8	156.25	0.8576	29.7667	94	84.3333	20.18	8.866	2.703
Z1274	44.16	13	137.462	0.895355	29.5	89	83.3333	20.88	9.305	2.546
Z1275	33.38	9	179.111	0.824442	26.8333	97	99.3333	22.12	9.261	2.379
Z1276	43.27	11	157.455	0.896074	29.95	96	102.333	23.32	8.236	2.977
Z1277	36.07	8	140	0.971429	35.85	96	100.333	22.8	9.254	2.907
Z1278	40.05	12	135.833	0.949693	27.1833	85	78	22.2	8.826	2.484
Z1279	25.48	7	180.286	0.704437	30.2833	104	111.667	26.26	9.412	2.712
Z1280	53.61	16	151.375	0.938068	24.15	85	83.3333	21.52	7.46	2.674
Z1281	41.12	14	138.929	0.926992	23.3667	80	82	22.34	8.432	2.488
Z1282	42.73	14	135.5	0.889299	26.75	88	88.6667	17.3	8.738	2.474
Z1283	41.09	14	117.429	0.917275	29.5333	92	91.6667	22.76	9.595	2.502
Z1284	39.52	12	121.667	0.908904	32.3	89	92	21.46	9.378	2.727
Z1285	24.29	10	132.5	0.74717	25.0833	82	74.6667	19.32	8.134	2.552
Z1286	29.3	10	143.7	0.876827	24.2333	84	76	20.84	7.947	2.615
Z1287	27.46	12	117.5	0.824823	25.4333	94	89	19.98	9.374	2.283
Z1288	29.79	11	116.818	0.852918	29.2333	95	86.6667	19.78	9.092	2.522
Z1289	25.68	9	100.778	0.887541	33.45	98	90.6667	21.4	9.215	2.761
Z1290	25.56	7	119	0.954382	33.55	88	89.3333	20.68	9.168	2.722
Z1291	41.8	13	126.615	0.969623	26.85	90	94	22.64	8.1	2.637
Z1292	23.8	7	125.571	0.96587	28.6667	79	79.3333	19.9	8.272	2.735
Z1293	26.77	9	118.222	0.929511	27.85	73	78.6667	20.62	9.308	2.521
Z1294	27.01	10	100.3	0.940179	29.2833	73	82.6667	19.1	9.124	2.586
Z1295	25.7	10	117.6	0.797619	28.4	80	74	17.52	8.896	2.613
Z1296	31.79	9	138.778	0.917534	28.6	79	84.6667	22.1	8.77	2.575
Z1297	36.15	13	111.231	0.959889	26.7833	80	79.3333	19.18	7.757	2.803
Z1298	23.05	10	121.4	0.8229	24.2833	72	79.6667	21.68	8.552	2.457
Z1299	51.06	15	124.933	0.959979	29.3333	72	75	19.18	8.241	2.765
Z1300	36.03	12	136.417	0.847282	27.65	72	75	19.54	9.2	2.53
Z1301	45.68	13	145.462	0.888948	27.8667	74	76.3333	18.94	8.089	2.885
Z1302	31.98	8	179.5	0.916435	24.6333	74	74.6667	18.7	7.583	2.834
Z1303	37.35	13	116.538	0.957756	27.2	72	79.6667	20.24	9.027	2.439
Z1304	26.55	9	133.889	0.845643	26.5833	73	67	16.52	7.583	3.058
Z1305	18.99	8	147.125	0.617672	26.65	73	72.3333	21.06	9.386	2.355
Z1306	36.3	9	161.111	0.896552	29.2667	78	76	19.58	8.937	2.572
Z1307	39.79	12	127.667	0.929504	29.2333	78	81.3333	21.56	8.924	2.665
Z1308	35.92	11	128.182	0.877305	31.6667	82	77.3333	20.5	9.011	2.757
Z1309	26.29	10	107.5	0.92093	27.4	70	68.3333	19.5	7.328	3.011
Z1310	32.19	11	112	0.895292	30.2167	75	78.3333	21.08	9.145	2.607
Z1311	33.73	9	145.333	0.915902	30.4	81	75.6667	22.54	8.672	2.678
Z1312	36.63	10	166.9	0.833433	27.45	80	80	20.74	9.218	2.461
Z1313	33.12	11	106.636	0.901108	33.0833	80	81	22.36	9.52	2.707
Z1314	40.84	15	109.6	0.869221	29.1	73	88.3333	22.82	9.29	2.566
Z1315	42.05	10	177.9	0.92299	27.0167	74	77	20.18	8.409	2.711
Z1316	36.31	7	169	0.856298	37.5	90	103.667	23.74	9.576	3.022
Z1317	35.68	8	158.5	0.937697	31.4833	89	99.6667	21.3	8.604	2.874
Z1318	37.43	12	108.25	0.924557	32.0333	93	98.3333	22.4	8.815	2.793
Z1319	36.77	10	129.9	0.842956	35.85	94	107	24.7	9.726	2.791
Z1320	49.64	13	116.923	0.948026	35.8167	92	95.3333	22.56	9.485	2.859
Z1321	58.44	16	138.062	0.90086	30.5667	89	101.333	23.14	8.857	2.746
Z1322	43.63	10	150.5	0.86711	36.1333	91	104	22.06	9.138	2.947
Z1323	22.62	8	101.25	0.907407	31.5167	88	100.333	19.28	9.565	2.718
Z1324	31.02	12	98	0.888605	31.6	87	99	22.22	11.021	2.324
Z1325	44.71	13	123.462	0.897819	33.25	91	93.3333	21.24	9.044	2.997
Z1326	40.46	11	129.182	0.934553	31.6667	97	96	22.92	8.628	2.95
Z1327	44.43	12	125.083	0.920053	34.4333	94	97.3333	24.68	9.737	2.712
Z1328	48.5	11	153.818	0.881797	34.5333	90	100	23.22	9.486	2.844
Z1329	37.9	10	138	0.865942	34.2167	92	103	22.3	9.431	2.866
Z1330	45.47	10	138.7	0.920692	37.15	89	99.3333	22.24	9.31	3.072
Z1331	46.67	10	159.9	0.915572	33.5833	87	101.667	20.18	9.47	2.804
Z1332	31.54	8	158.625	0.842396	31.0333	90	101.667	22.84	8.343	3.018
Z1333	31.56	8	145	0.849138	35.1	93	110.333	24.1	9.666	2.79
Z1334	36.32	10	135.7	0.906411	30.8167	94	99.6667	24.5	9.483	2.628
Z1335	34.73	9	164.778	0.844909	29.85	96	104.667	22.54	8.984	2.699
Z1336	48.85	10	206.1	0.970403	25.8667	83	92.3333	24.3	8.512	2.617
Z1337	34.34	8	139.375	0.865471	36.8333	87	100	23.64	10.041	2.949
Z1338	30.12	10	98.4	0.933943	33.5833	88	103.667	24.02	10.025	2.662
Z1339	26.25	7	154.429	0.880666	29.6667	98	103.667	23.7	9.228	2.537
Z1340	46.16	13	119.462	0.956858	31.8	91	93.3333	21.7	9.559	2.645
Z1341	41.18	10	152.7	0.871644	32.7167	94	100	23.3	9.52	2.641
Z1342	NA	NA	NA	NA	NA	NA	96	NA	NA	NA
Z1343	23.78	5	168	0.817857	35.0167	99	99	24.48	9.658	2.685
Z1344	60.71	17	144.765	0.902479	28.6333	86	93.6667	23.58	9.244	2.452
Z1345	29.61	8	131.875	0.947867	30.6667	88	97	21.1	9.578	2.591
Z1346	62.87	13	172.308	0.908929	33.6	88	94	23.34	9.741	2.819
Z1347	37.07	8	161.75	0.873261	35.3	89	97.3333	22.08	9.087	2.967
Z1348	49.69	17	111.824	0.926355	29.6	95	98.3333	23.04	9.178	2.651
Z1349	35.11	10	122.5	0.938776	32.2333	90	100	23.32	9.267	2.7
Z1350	35.38	11	113.091	0.947749	30.3	91	86.3333	21.44	9.204	2.651
Z1351	18.89	14	168.571	0.364407	23.7667	71	74.6667	19.56	7.735	2.795
Z1352	32.14	8	133	0.951128	32.5333	90	94.3333	21.4	9.92	2.61
Z1353	32.52	8	142.875	0.906387	32.75	89	94.3333	22.98	10.054	2.567
Z1354	45.73	9	163.667	0.941616	33.75	89	100.333	23.68	9.91	2.656
Z1355	46	10	159.7	0.926738	32.6833	91	100.333	25.2	9.352	2.753
Z1356	51.67	12	157	0.910828	31.2	91	97.6667	23.64	8.953	2.82
Z1357	35.47	10	126.4	0.877373	33.55	94	104.667	24.26	9.574	2.799
Z1358	52.46	11	172.818	0.900579	32.6167	88	101.667	24.74	9.444	2.729
Z1359	27.54	10	115.8	0.82038	30.3	90	95	22.52	8.679	2.803
Z1360	44.52	12	126.417	0.920237	33.9667	98	97	25.6	9.861	2.667
Z1361	43.12	9	205.222	0.732539	33.35	87	101	23.4	9.731	2.817
Z1362	37.91	9	136.222	0.946982	34.8833	88	94	21.48	9.465	2.813
Z1363	43.81	11	157	0.83729	32.0833	89	95.3333	24.28	9.699	2.708
Z1364	38.63	8	159.875	0.925723	35.1167	89	98	26.02	9.211	2.901
Z1365	39.23	9	146.222	0.912614	34.05	91	107.333	23.66	9.658	2.718
Z1366	30.87	7	155.857	0.901925	32.3	88	91	23.72	9.987	2.592
Z1367	36.23	17	68.5294	0.941631	35.1167	91	108	23.56	9.647	2.933
Z1368	30.92	7	141.857	0.914401	35.3833	95	98.6667	24.22	9.328	2.943
Z1369	34.14	10	141.9	0.92389	28.6667	93	93.3333	22.16	9.377	2.471
Z1370	26.24	8	143	0.929196	26.9333	94	92.3333	22.1	8.401	2.639
Z1371	35.43	7	176	0.931818	32.6333	90	100	23.4	9.589	2.716
Z1372	43.5	13	163.308	0.751295	27.9667	85	96.3333	23.32	10.011	2.578
Z1373	41.52	6	254.5	0.897839	31.7833	95	96.3333	24.1	9.657	2.651
Z1374	38.01	9	231.778	0.658198	30.7333	95	99	22.34	9.489	2.659
Z1375	30.46	11	149.364	0.725502	28.0333	95	101.333	23.18	9.112	2.552
Z1376	32.77	9	193.333	0.67931	30.7667	95	100	23.86	9.789	2.62
Z1377	24.59	7	190.429	0.688672	28.9667	97	103	24.08	9.219	2.551
Z1378	25.2	8	131.75	0.827324	31.15	99	98	25.62	9.688	2.682
Z1379	32.1	10	153.7	0.817827	27.6	102	93.3333	22.64	9.154	2.481
Z1380	19.43	6	138.333	0.873494	27.95	99	95	24.68	9.118	2.576
Z1381	34.77	10	122.1	0.95086	32.5667	94	95.3333	21.14	9.427	2.72
Z1382	29.62	9	154.778	0.86145	26.9833	95	86	20.3	9.084	2.437
Z1383	33.28	10	127.7	0.924041	29.8667	93	91.6667	18.76	8.798	2.68
Z1384	40.94	11	145.636	0.84769	31.8333	88	94	20.88	9.451	2.691
Z1385	31.5	7	242.143	0.710324	26.4667	91	102	22.48	7.972	2.694
Z1386	36.45	15	106.267	0.814304	29.9333	99	98.6667	20.5	9.029	2.591
Z1387	32.34	11	113.455	0.815705	34.3167	95	101.667	18.78	9.509	2.821
Z1388	28.17	11	446.727	0.185796	34.2333	104	102.667	24.32	9.997	2.684
Z1389	27.69	9	125.667	0.710875	36	94	101	21.1	9.591	2.984
Z1390	33.12	12	121.5	0.832647	28.5	97	91	22.12	9.735	2.413
Z1391	23.86	8	113	0.928097	29.8667	98	92.6667	20.3	8.817	2.584
Z1392	28.94	10	134.4	0.765625	29.55	99	98.3333	21.9	9.76	2.545
Z1393	27.02	8	124.875	0.87988	31.85	96	93.6667	22.32	8.813	2.833
Z1394	23.77	9	117.778	0.825472	28.3333	96	88.3333	21.52	8.938	2.541
Z1395	22.61	5	188.6	0.826087	30.5833	89	92.3333	20.8667	9.171	2.638
Z1396	20.81	8	107.5	0.804651	31.26	89	88	18.28	9.269	2.727
Z1397	30.91	10	122.6	0.764274	33.7833	94	95.3333	20.54	9.314	2.72
Z1398	21.51	6	149.833	0.825362	29.7333	87	94.6667	23.7667	8.963	2.669
Z1399	29.61	8	136.125	0.953168	29.7167	89	96.3333	21.14	9.122	2.683
Z1400	30.54	7	172.714	0.823821	32.3333	97	96	21.34	9.289	2.82
Z1401	31.52	10	142.1	0.850809	27.6167	96	96.6667	21.28	9.016	2.533
Z1402	32.83	9	142.111	0.912432	29.5333	98	97.3333	21.56	8.82	2.764
Z1403	29.42	8	130.25	0.897313	33.3167	92	96	20.82	9.299	2.732
Z1404	NA	NA	NA	NA	NA	102	92	NA	NA	NA
Z1405	39.26	12	141.583	0.927604	25.4167	91	84.6667	19.76	8.984	2.37
Z1406	33.77	10	149.4	0.896252	29.2667	91	102.333	22.78	9.044	2.577
Z1407	41.09	12	144.25	0.734835	33.9333	93	102.667	21.34	9.642	2.722
Z1408	47.81	12	219.833	0.633055	31.7833	95	107	22.12	9.592	2.576
Z1409	42.98	12	125	0.846667	36.0167	98	101.667	21.74	8.983	3.151
Z1410	58.87	15	185.8	0.874417	25.5333	91	93.3333	22.4	8.753	2.581
Z1411	51.6	11	188.364	0.821429	32.4333	98	110.333	21.44	9.519	2.819
Z1412	12.3	9	261	0.282673	22.7	74	72.3333	20.02	7.733	2.784
Z1413	37.74	10	178.2	0.77385	29.2667	97	93.6667	22.26	9.025	2.581
Z1414	51.53	14	188.429	0.772555	26.5333	88	81.6667	20.68	8.843	2.514
Z1415	40.18	14	147.214	0.720039	31.0667	99	111	25.06	9.78	2.681
Z1416	54.52	16	150.5	0.86794	27.6667	99	94.3333	22.88	9.081	2.602
Z1417	39.8	12	131	0.902672	30.9667	95	94.6667	21.46	9.29	2.599
Z1418	38.41	14	133.857	0.723586	29.95	100	96.6667	24.24	9.549	2.706
Z1419	39.31	13	125.769	0.843425	31.2	91	89.3333	22.44	9.293	2.666
Z1420	41.55	13	143.538	0.725616	32.8333	95	97	22.28	9.488	2.734
Z1421	23.82	9	90.3333	0.913899	33.12	98	91.6667	21.32	9.22	2.741
Z1422	28.91	13	125.154	0.708052	27.0167	90	77.3333	18.92	9.009	2.496
Z1423	42.6	11	181.091	0.848394	26.1667	88	90.3333	21.18	8.769	2.558
Z1424	33.61	10	148.2	0.881916	26.8833	98	86.3333	23.12	8.748	2.507
Z1425	43.94	13	143.231	0.854995	29.25	98	84.3333	23.76	9.329	2.527
Z1426	40.35	14	126.714	0.870913	27.9	99	90.6667	21.52	8.999	2.562
Z1427	29.51	10	108.1	0.884366	31.8167	92	89.3333	18.1	9.302	2.599
Z1428	31.34	11	131.636	0.88674	26.5	92	85	19	8.928	2.468
Z1429	44.26	13	126.308	0.929963	31.4167	97	99.3333	21.12	9.5	2.569
Z1430	48.79	18	163	0.698023	26.7833	101	95.3333	22.08	9.12	2.355
Z1431	39.5	14	142.071	0.72901	29.3833	103	105.667	24.7	9.109	2.612
Z1432	35.76	14	121.286	0.763251	29.7333	89	94.3333	19.58	9.265	2.56
Z1433	38.17	11	133.182	0.870307	32.7333	94	103.333	22.28	9.79	2.651
Z1434	45	11	170.455	0.842667	31.7833	94	103	21	9.321	2.698
Z1435	22.85	10	112.2	0.704991	31.12	99	105	23.06	9.616	2.654
Z1436	31.89	10	133.3	0.857464	29.15	99	99.3333	22.84	9.35	2.605
Z1437	37.41	12	152.333	0.835886	26.2167	94	88.3333	20.9	8.37	2.552
Z1438	49.24	18	109.556	0.84432	32.15	101	100	22.3	9.912	2.522
Z1439	42.29	11	192.636	0.755073	28.8667	93	96.3333	24.18	9.161	2.616
Z1440	27.11	11	133.636	0.670068	30.4	102	104	25.7	9.527	2.62
Z1441	42.33	11	135.636	0.902815	33.65	97	97.3333	22.56	9.572	2.8
Z1442	42.11	15	131.667	0.844051	27.3833	96	97	21.7	8.952	2.447
Z1443	29.72	10	130.2	0.801843	30.1333	92	95.6667	19.1	8.806	2.603
Z1444	58.95	15	157.733	0.798817	33.5833	93	97	21.82	9.182	2.802
Z1445	43.1	14	115.286	0.907063	32.2333	96	96.6667	23.16	9.753	2.589
Z1446	41.27	14	137.143	0.851562	28.5333	88	83.3333	20.14	9.225	2.472
Z1447	25.43	8	136.625	0.780421	32.0667	99	99	24.52	9.767	2.56
Z1448	36.35	9	153	0.848221	33.9833	94	115.333	23.9	9.985	2.799
Z1449	53.76	14	147.357	0.845856	33.0167	90	97	19.72	9.442	2.772
Z1450	58.79	20	147.8	0.680311	31.6667	102	105	25.46	8.575	2.941
Z1451	34.5	10	158.9	0.816866	29.0333	97	104.333	25.34	9.244	2.503
Z1452	25.47	7	197.857	0.68231	31.45	95	107	22.36	9.26839	2.606
Z1453	38.96	8	169.75	0.873343	35.4333	94	106.667	24.4	9.016	3.018
Z1454	39.88	9	168.111	0.92267	29.9333	89	88	21.96	9.207	2.652
Z1455	40.62	12	160.5	0.746625	29.6833	87	87.6667	20.08	8.984	2.703
Z1456	35.68	12	154.167	0.875676	24.1167	85	78.6667	20.06	8.414	2.567
Z1457	37.84	9	205.889	0.707501	31.9667	94	103.333	23.08	9.282	2.631
Z1458	28.2	8	151.625	0.737016	33.1667	94	99.3333	21.94	9.563	2.7
Z1459	41.85	14	136.286	0.841719	27.65	86	85	21.44	9.028	2.589
Z1460	51.59	13	171.077	0.883094	27.6333	84	81.3333	20.26	8.402	2.789
Z1461	37.07	12	128	0.83724	29.8833	84	78.3333	23.22	9.354	2.478
Z1462	39.32	9	173.222	0.946761	28.2	92	97.6667	22.3	8.996	2.554
Z1463	44.75	13	124.154	0.923792	33.3333	94	102.67	22.48	9.767	2.712
Z1464	42.64	12	186.583	0.732023	27.5333	88	99.3333	21.36	9.18	2.522
Z1465	35.7	10	165	0.878788	25.6	93	88.3333	19.36	9.048	2.433
Z1466	36.77	12	140.083	0.833432	28.5667	85	85	20.62	8.557	2.745
Z1467	39	9	203.444	0.918078	24.3667	85	84.3333	21.06	8.185	2.533
Z1468	29.68	10	139.7	0.846815	25.9833	84	79.3333	19.24	8.702	2.404
Z1469	54.62	14	163	0.859772	29.3667	82	81	24.08	9.467	2.502
Z1470	23.02	12	152	0.438048	29.7	82	75	18.84	9.158	2.537
Z1471	49.42	13	137.077	0.977553	30.3	88	86	20.86	8.534	2.876
Z1472	62.89	18	144.556	0.946195	25.9333	86	80	17.88	8.58	2.403
Z1473	56.07	15	149.467	0.872881	30.8167	98	105.667	22.04	9.392	2.698
Z1474	41.16	10	173.4	0.923875	27.7	96	96	21.38	9.128	2.437
Z1475	37.83	12	208.333	0.7756	24.4167	85	73	20.7	8.848	2.366
Z1476	26.24	11	235.545	0.909301	25.5333	85	82.3333	19.16	8.874	2.425
Z1477	65.6	18	142.444	0.851014	32.45	95	100.667	22.9	9.795	2.726
Z1478	47.43	11	181	0.924661	27.1	83	80	20.2	8.914	2.545
Z1479	53.17	19	123.263	0.900939	26.2333	83	75.3333	21.06	9.039	2.376
Z1480	41.48	17	121.529	0.851404	25.2333	77	73.6667	23.02	8.835	2.429
Z1481	48.08	14	160.071	0.852744	26.3	79	74	23.24	9.201	2.382
Z1482	39.18	15	133.333	0.8155	25.6	92	98.3333	21.38	8.751	2.471
Z1483	47.16	19	134.789	0.75244	24.9	81	72.3333	23.12	8.866	2.299
Z1484	53.29	14	182.429	0.829679	26.4	94	93.6667	20.54	8.499	2.526
Z1485	48.06	11	232.182	0.859436	23.4333	84	78	21.3	8.162	2.526
Z1486	50.319	15	162.133	0.792763	26.75	79	73.6667	21.96	7.843	2.895
Z1487	53.48	17	173.059	0.790959	25.1833	93	91.6667	21.22	9.054	2.374
Z1488	53.08	14	157.571	0.916591	27.4333	90	86.3333	21.28	8.632	2.602
Z1489	62.6	17	148	0.881161	29.6333	93	97.6667	22.8	9.663	2.545
Z1490	52.71	14	166.714	0.916881	26.3	88	84	20.2	9.166	2.374
Z1491	48.88	12	169.167	0.870443	28.6667	85	86.3333	21.52	9.325	2.649
Z1492	56.29	15	160.133	0.865945	28.3667	83	79	21.56	9.065	2.459
Z1493	46.58	12	148	0.878941	32.4333	90	86.6667	23.88	9.581	2.662
Z1494	49.91	13	184.385	0.859408	27.4	92	90.6667	19.68	8.746	2.614
Z1495	56.47	19	146.947	0.804083	27	85	81.6667	20.7	9.227	2.455
Z1496	59.22	14	198.071	0.823296	29.3667	90	96.6667	22.1	9.3	2.478
Z1497	55.2	15	195.8	0.700375	29.8667	101	108	26.18	10.018	2.581
Z1498	48.22	14	183.786	0.68597	28.35	102	108.667	25.24	9.104	2.691
Z1499	42.02	9	177.556	0.916771	30.6	88	91.3333	24.7	8.167	2.964
Z1500	39.25	8	198.375	0.866415	30.9667	92	91	21.98	9.045	2.642
Z1501	41.65	10	182	0.846703	27.9	88	88	19.7	8.714	2.591
Z1502	30.31	11	129.455	0.790028	28.6833	89	89.3333	21	9.524	2.545
Z1503	40.7	14	134.071	0.850826	28.1667	90	96.3333	20.28	8.974	2.617
Z1504	39.99	10	196.6	0.811292	26.7167	98	96.6667	25.46	8.902	2.483
