# Supplementary material for: Genomic analysis of hybrid rice varieties reveals numerous superior alleles that contribute to heterosis
Source: Nat Commun. 2015 Feb 5;6:6258. doi: 10.1038/ncomms7258 (PMC4327311; doi:10.1038/ncomms7258)
Supplement: Supplementary Dataset 3 — Phenotype data measured in Hangzhou [file ncomms7258-s4.xls]

## Sheet: Supplementary_Data_3
Supplementary Data 3 Phenotype data measured in Hangzhou
ID	Yield_per_plant/g	Panicle_number	Grain_number_per_panicle	Seed_setting_rate	Grain_weight/g	Heading_date/days	Height/cm	Leaf_sheath_color(0,green;1,purple)	Flag_leaf_length/cm	Flag_leaf_width/cm	Panicle_length/cm	Grain_length/mm	Grain_width/mm
Z1	62.34	11	257.091	0.892504	27.2167	84	124	1	37.7667	2.2	26.82	8.419	2.829
Z2	35.47	12	165.667	0.768612	25.6667	121	98.3333	1	30.3333	2.1	20.76	8.342	2.876
Z3	59.87	18	183.778	0.767231	25.4167	93	128.333	0	39.6667	2	28.76	9.495	2.486
Z4	53.65	18	182.833	0.740201	24.6167	93	127.667	0	34.6667	1.96667	27.32	9.496	2.372
Z5	48.96	14	172.357	0.81351	28.3167	78	113.667	1	37	2.06667	24	9.599	2.607
Z6	47.29	14	172.214	0.745749	27.5167	85	118.667	0	51.6667	2.1	26.88	10.055	2.483
Z7	54.64	17	128.235	0.945872	27.3833	114	105.667	1	37	2.13333	24.12	8.169	2.92
Z8	32.99	10	152.3	0.750492	31.15	59	105	1	32	1.86667	24.82	9.937	2.685
Z9	53.18	16	171.375	0.841357	24.3833	116	111.333	1	40	2.03333	24.54	8.446	2.797
Z10	49.33	15	179.467	0.681649	29.0167	75	111	1	39.1667	2.13333	25.2	9.536	2.551
Z11	54.27	13	213.923	0.772384	28.5	91	121.333	0	38.3333	1.76667	23.38	9.599	2.467
Z12	40.85	15	196.8	0.598916	24.7667	83	122.667	1	51.5	1.76667	25.7	9.341	2.415
Z13	21.97	13	172.692	0.47216	24.525	126	98.6667	1	41.6667	2.06667	20.82	8.324	2.829
Z14	36.04	14	156.929	0.756941	22.85	126	94.6667	1	29	1.96667	21.7	8.528	2.708
Z15	76.88	17	230.588	0.740051	28.1333	78	122	1	44.8333	2.2	26.82	8.611	3.01
Z16	55.08	13	231.692	0.742364	26.8167	127	94.3333	1	31.3333	2.06667	22.46	8.349	3.015
Z17	46.39	12	184.583	0.866366	25.5167	77	131	1	40.5	2.23333	26.54	8.614	2.69
Z18	54.76	16	191	0.700262	27.2833	89	121	1	41.1667	1.96667	24.54	8.121	3.067
Z19	40.37	14	157.714	0.780344	24.7	127	101	1	30.6667	2.13333	21.66	8.785	2.861
Z20	65.44	16	191	0.800065	27.4667	83	128.667	0	46.6667	1.83333	31.8	10.324	2.51
Z21	84.21	17	219.882	0.799893	30.25	83	132.667	1	44	2.13333	26.1	8.309	3.163
Z22	62.66	15	175	0.934476	28.0333	79	123.667	1	39	2.16667	24.24	8.923	2.943
Z23	45.65	14	180.5	0.705184	27.0167	81	119.333	1	41.3333	2.13333	25.8	8.646	2.823
Z24	54.87	18	195.889	0.68236	25.7167	79	113.667	1	41.8333	2.1	24.74	8.558	2.724
Z25	47.74	12	199.167	0.718828	30.25	85	121	1	41.8333	1.93333	25.82	8.565	3.126
Z26	38.81	10	177.6	0.813063	27.5833	125	110.667	1	32.3333	2.1	22.74	8.11	3.165
Z27	55.59	14	164.429	0.900087	28.1833	115	113	1	40.3333	2.16667	24.9	8.128	3.165
Z28	71.84	19	213.053	0.743083	25.2833	82	117	1	41.5	1.76667	26.68	8.685	2.748
Z29	56.82	20	183.05	0.726851	23.15	80	119	0	36.1667	1.86667	24.12	8.527	2.61
Z30	54.15	15	163.2	0.859886	27.6	90	122	1	40.6667	1.96667	27.06	8.741	2.833
Z31	39.15	14	236.5	0.496527	24.4333	80	114.333	1	32.5	1.8	25.86	8.508	2.753
Z32	54.97	14	219.143	0.903846	21.3667	78	109	1	34.8333	1.93333	26.1	8.816	2.363
Z33	48.93	14	270.214	0.61142	23.5667	77	116	0	40	1.86667	24.08	9.087	2.503
Z34	65.63	17	223.882	0.766159	24.1667	86	117	0	35.5	1.96667	27.86	8.314	2.767
Z35	37.3	14	188.429	0.701668	21.2167	74	97.3333	0	33.3333	1.73333	22.12	7.966	2.568
Z36	49.14	16	201.688	0.706229	22.9833	79	116.333	1	35.5	1.66667	26.06	9.229	2.311
Z37	50.39	15	272.333	0.605875	21.4167	80	120.333	1	40.3333	1.9	28.04	9.254	2.27
Z38	70.66	20	249.8	0.645116	22.9833	76	115.667	1	37.6667	1.86667	29.22	9.257	2.307
Z39	54.5	17	215.824	0.757972	20.0333	75	120.333	0	37.8333	2.03333	23.84	8.255	2.341
Z40	35.65	13	218.385	0.649524	21	75	117	0	43.5	1.86667	27.6	9.384	2.246
Z41	49.16	14	262.143	0.606267	23.8167	79	116	0	40.1667	2.2	24.62	9.025	2.555
Z42	51.89	15	230.333	0.807525	20.0667	120	98.3333	1	36.3333	2.26667	23.44	7.99	2.538
Z43	82.68	17	214.529	0.88895	26.95	80	119.667	0	40	2.13333	30.4	8.806	2.751
Z44	49.9	16	163.062	0.879264	22.4833	74	107	0	34	1.6	24.3	8.663	2.455
Z45	49.62	15	166.133	0.795345	27.4833	80	113.667	0	34.3333	1.6	23.72	9.873	2.604
Z46	60.35	16	168.938	0.830929	28.9333	85	116.333	1	38.8333	2.03333	25.04	9.904	2.625
Z47	43.99	18	214.556	0.571207	20.7167	76	108	1	32.8333	1.83333	23.04	8.485	2.368
Z48	43.87	17	186.529	0.668874	22.1333	76	106	1	36.5	1.7	22.34	8.086	2.68
Z49	43.73	17	177.647	0.779801	19.5333	80	117	1	33.6667	1.83333	24.88	8.189	2.379
Z50	57.58	23	163.826	0.615711	26.6833	87	121.333	0	36.1667	2.1	26.18	9.942	2.486
Z51	49.95	15	209.133	0.719477	23.5667	87	120.333	0	45	1.66667	26.62	9.462	2.306
Z52	52.21	18	173.389	0.691445	26.0167	79	118.333	1	40.5	1.76667	27.44	8.828	2.784
Z53	40.64	18	167.111	0.573471	25.9333	78	122	0	36.1667	1.86667	25.18	9.854	2.517
Z54	41.6	18	168.5	0.604352	24.7167	80	119	0	43.6667	1.8	27.42	10.173	2.372
Z55	58.62	18	174.722	0.769157	25.1333	80	114.333	1	48.5	1.83333	24.6	8.669	2.698
Z56	61.01	18	190.389	0.686315	27.7333	78	118	0	40	1.86667	26.56	9.862	2.601
Z57	57.37	14	219.143	0.748044	26.9	86	123	1	40.3333	2.23333	25.08	9.458	2.559
Z58	47.26	18	208.556	0.576452	22.95	79	119	0	39	1.8	26.84	8.713	2.562
Z59	44.12	16	149.5	0.859114	23.0167	127	104	1	41	1.63333	23.02	9.194	2.597
Z60	59.72	17	200	0.697059	26.95	79	113.667	1	44.8333	1.83333	25.6	9.886	2.518
Z61	46.68	15	150.733	0.771782	27.8333	80	114.333	1	36.18	1.76667	24.2	9.891	2.543
Z62	56.62	15	220.867	0.746453	24.8333	81	111.333	1	37.5	2.03333	23.26	9.328	2.491
Z63	37.9	14	157.286	0.713896	26.6	77	114.333	1	34.3333	1.86667	23.12	9.74	2.679
Z64	44.27	15	165.933	0.710727	27.1833	78	116.333	1	39.5	1.76667	24.26	9.785	2.567
Z65	56.59	16	182.625	0.823751	25.2	80	111	1	38.1667	2.2	24	8.601	2.756
Z66	51.9	16	162.812	0.786948	27.4833	80	111.667	1	42.3333	2.03333	22.82	9.894	2.63
Z67	56.39	16	157.438	0.750298	32.2333	81	109.333	1	44.3333	1.93333	24.48	10.426	2.645
Z68	37.55	14	150.5	0.833887	24	127	96.6667	1	29.6667	1.9	21.4	8.512	2.73
Z69	37.64	15	173.733	0.681504	23.2667	124	94	1	34	1.9	19.96	8.447	3.003
Z70	55.02	13	218.538	0.723337	28.5167	78	113.333	1	39.8333	1.93333	25.1	9.791	2.699
Z71	43.56	16	173.312	0.641183	25.6	65	104.667	1	26.3333	1.63333	22.66	9.76	2.546
Z72	42.12	13	180.615	0.811755	24	120	88	1	27.3333	1.76667	23.76	7.872	2.911
Z73	33.5	18	125.056	0.605064	25.5	126	88.6667	1	37.6667	1.69333	22.34	8.258	2.962
Z74	52.44	18	177.056	0.836523	21.8833	126	84.6667	1	32.3333	2.03333	22.1	8.199	2.73
Z75	32.95	15	192.6	0.57044	20	72	101	0	32	1.73333	23.18	8.024	2.381
Z76	54.64	20	182.6	0.761501	20.3667	74	100.333	0	29.5	1.63333	24.3	8.286	2.432
Z77	40.84	17	143.412	0.773995	22.9833	73	112.667	0	37.5	1.6	22.96	8.462	2.584
Z78	45.24	12	161.167	0.819028	31.8667	79	120.667	1	44.8333	2.13333	24.78	8.56	3.274
Z79	52.67	16	204.938	0.696554	24.8167	78	112	1	36	1.8	27.58	8.795	2.63
Z80	53.99	17	213	0.661143	25.1833	83	117	1	39.6667	1.8	25.86	9.659	2.456
Z81	41.39	15	238.6	0.566639	21.95	77	113	1	36.1667	1.7	24.62	8.84	2.39
Z82	56.1	17	208.882	0.706562	24.1333	85	119.333	1	37.6667	1.83333	27.86	8.643	2.565
Z83	42.64	15	189.067	0.722849	21.9667	77	117	0	39.5	1.83333	24.24	8.266	2.448
Z84	58.63	20	208.4	0.662908	21.6167	80	121.667	0	42.6667	1.83333	24.42	9.315	2.294
Z85	44.44	19	159	0.677259	23.1167	78	111.333	0	30.3333	1.8	23.8	9.114	2.348
Z86	59.36	18	197.056	0.773048	22.9	81	120.667	0	35.3333	1.9	27.1	8.595	2.561
Z87	43.2	14	221.571	0.666344	21.6667	78	126.667	1	39	2.1	25.76	9.365	2.283
Z88	51.71	16	211.75	0.63843	25.5333	80	116.667	1	44.5	1.83333	26.52	9.803	2.43
Z89	74.97	23	153.913	0.854802	26.5333	80	110.333	1	39.1667	1.9	22.9	9.81	2.498
Z90	51.52	15	134.933	0.894763	30.3667	78	117.333	1	46.5	2	27.1	9.498	2.899
Z91	68.31	17	221.765	0.80504	23.4167	78	120	0	39.6667	2	27.96	9.189	2.49
Z92	46.56	15	233.733	0.600685	22.7	84	122.667	1	41.6667	2.2	26.94	8.985	2.456
Z93	48.07	17	197.294	0.701252	21.8167	77	116.667	1	34	1.83333	25.44	9.105	2.274
Z94	25.8	13	165.923	0.658785	20.2833	128	93.6667	1	38.3333	1.6	24.28	8.887	2.292
Z95	64	17	212.824	0.774737	24.4833	85	119.667	0	38.6667	2.16667	25.46	9.24	2.462
Z96	44.99	17	139.294	0.784206	25.5833	77	116.333	0	31.3333	1.86667	23.36	9.672	2.607
Z97	45.8	19	176.105	0.641662	23.0167	80	120	1	35	1.86667	26	8.976	2.471
Z98	49.09	18	152.556	0.701384	27.8	80	115.333	1	35	1.93333	23.58	9.592	2.627
Z99	62.98	17	178.471	0.770929	28.9833	79	121.333	1	42.8333	2.13333	24.24	9.968	2.561
Z100	55.42	18	197.444	0.790377	20.8	80	118.333	1	32.5	1.76667	26.2	8.635	2.368
Z101	71.76	21	191	0.801546	23.1667	84	118	0	33.6667	1.9	23.8	8.706	2.587
Z102	42.16	13	211.154	0.689982	23.6667	79	124	0	43.6667	1.96667	25.9	9.685	2.406
Z103	44.32	13	176.154	0.694323	30.5333	85	125.667	1	48.2333	1.83333	29.62	9.835	2.774
Z104	35.15	15	177.467	0.657776	22.85	131	85.6667	1	30.6667	2.1	24.04	8.53	2.651
Z105	52.24	13	186.231	0.825279	27	81	122.333	1	36.8333	2	26.32	8.938	2.729
Z106	41.39	18	159.778	0.734006	22.2333	129	88.6667	1	34	2.06667	24.14	8.61	2.546
Z107	33.9	12	165.333	0.740423	24.2833	67	114.333	1	31.6667	1.66667	23.18	8.73	2.534
Z108	36.97	14	181.143	0.714117	22.7	127	87.3333	1	32.6667	2.03333	21.72	8.412	2.667
Z109	47.84	13	145.692	0.853749	32.05	84	119	1	43.6667	2.16667	27.12	9.01	3.075
Z110	48.45	13	189.154	0.767792	27.2333	86	125	0	42.8333	1.9	30.02	10.002	2.485
Z111	45.23	17	148.882	0.851837	21.6	117	102.667	1	30	1.93333	22.86	8.254	2.605
Z112	58.57	18	183.667	0.797338	23.55	116	106.333	1	26	1.83333	24.46	8.386	2.664
Z113	37.48	18	124.444	0.789286	23.6333	128	87.6667	1	30	1.8	19.66	8.368	2.93
Z114	42.16	14	234.286	0.569207	24.5333	83	119.333	1	41.1667	1.93333	28.98	9.112	2.516
Z115	43.5	14	191.357	0.652856	25.4167	72	114.667	1	40	1.7	27.22	9.672	2.362
Z116	47.14	17	170.118	0.808783	22.2333	128	96.6667	1	30.3333	1.83333	22.38	8.126	2.807
Z117	46.04	16	168.375	0.77654	23.8667	128	88.3333	1	34.6667	1.9	23.56	8.309	2.739
Z118	26.74	13	147.769	0.8152	18.4333	131	93.6667	1	32	1.76667	23.34	8.689	2.365
Z119	48.64	12	212.25	0.724774	28.4667	78	119.667	1	40.3333	2.13333	25.92	8.642	2.912
Z120	42.77	17	147.235	0.834199	21.6833	124	95.6667	1	32.3333	1.73333	23.36	8.894	2.483
Z121	39.67	17	140.529	0.903725	19.8167	86	118.333	0	46	1.63333	25.32	8.413	2.327
Z122	29.99	14	179.357	0.577061	21.9667	129	86	1	34.6667	1.83333	21.36	7.777	2.73
Z123	38.53	12	152.083	0.731507	32.6	82	123	1	43	2.1	27.28	9.473	3.047
Z124	35.87	13	192.077	0.626752	24.4	77	116	1	36.5	1.9	26.74	9.243	2.514
Z125	57.27	15	189.2	0.781184	27.8833	90	109	1	39.3333	1.86667	23.56	8.085	3.1
Z126	50.16	14	171.786	0.871102	26.25	79	123	1	40.8333	1.83333	25.14	8.782	2.744
Z127	72.15	18	148.722	0.890549	33.0167	81	119.667	1	44.5	1.93333	25.52	9.54	2.944
Z128	46.99	15	176.8	0.739819	25.5167	115	106.667	1	38.3333	2.03333	23.44	8.847	2.694
Z129	39.83	15	140.133	0.868696	22.9833	78	120.667	0	29	1.9	20.4	8.362	2.622
Z130	51.23	19	186.737	0.756483	20.2667	77	114.667	0	39	1.6	24.28	8.472	2.468
Z131	54.04	15	201.467	0.844143	22.3667	126	104	1	39.3333	2.03333	25.56	8.241	2.684
Z132	46.19	21	135.143	0.778013	23.2	77	115	0	40.6667	1.76667	23.78	8.56	2.531
Z133	69.13	17	197	0.786503	27.6	89	117.333	1	52.1667	2.23333	28.96	8.921	3.002
Z134	41.61	14	186.714	0.615149	29	87	125	1	53.3333	2.23333	28.26	8.911	2.924
Z135	48.31	15	148.8	0.834229	28.7333	85	124.333	1	42.6667	2.16667	26.32	9.065	2.765
Z136	71.24	17	172.412	0.909587	30.2667	83	121.667	1	45.5	2.16667	26.58	8.993	3.025
Z137	53.73	13	224.538	0.663583	29.9833	80	123.333	1	50.3333	2.16667	29.1	8.923	3.016
Z138	46.61	12	155	0.86828	31.9667	84	133	1	45.3333	2.23333	25	9.012	3.045
Z139	53.07	15	176.933	0.819141	27.9833	88	125	1	39.5	2	27.34	8.826	2.888
Z140	57.19	14	163.714	0.808028	31.9	89	135	1	41.3333	2	27.76	8.897	2.972
Z141	48.55	18	131.944	0.702737	31.6333	85	123	1	40.3333	2	26.02	9.05	3.061
Z142	45.16	14	134.357	0.84051	31.35	89	124.667	1	49.8333	1.9	26.38	9.231	2.983
Z143	41.57	11	182.182	0.832834	28.3167	88	121	1	40.8333	1.83333	29.48	9.773	2.636
Z144	50.44	14	149.214	0.842987	32.85	83	120.333	1	43.1	1.96667	28.28	9.39	3.101
Z145	39.94	12	171.5	0.73275	29.1333	86	125.667	1	49.1667	2.1	27.04	9.174	2.844
Z146	41.62	15	164.4	0.680454	26.4833	76	120.333	0	42.6667	1.66667	26.84	9.756	2.573
Z147	43.37	14	144.929	0.83243	28.0167	87	124.333	1	38	1.96667	25.56	8.836	2.893
Z148	37.95	11	202.364	0.683288	27.2333	84	120	1	45.3333	1.93333	26.84	8.833	2.84
Z149	36.05	12	160.833	0.734715	28.45	86	110.333	1	49.3333	1.93333	24.14	9.785	2.695
Z150	37.88	11	141.727	0.89737	28.2	100	118.333	1	42.6667	1.73333	24.4	8.692	2.872
Z151	37	14	149.214	0.755864	26.2333	74	115	1	35.3333	1.8	23.82	8.663	2.745
Z152	58.96	18	186.611	0.615957	32.0833	84	123.667	1	36.3333	1.86667	29.84	10.14	2.749
Z153	40.72	13	129.385	0.851367	30.0167	93	124.333	1	46	2.03333	22.82	8.839	2.917
Z154	43.88	12	150.167	0.923973	29.95	84	116.333	1	39.3333	1.96667	27.68	9.371	2.886
Z155	38.37	14	143.429	0.651394	33.7667	85	128	0	40.3333	1.96667	30.74	10.071	2.785
Z156	62.96	16	181.938	0.759189	32.4833	87	124.333	1	44.6667	2.06667	27.7	9.673	2.856
Z157	44.12	13	160.308	0.774472	30.7167	84	116.333	1	45	2.2	28.02	9.356	2.977
Z158	45.19	16	153.188	0.653203	30.1167	84	132.333	0	40.8333	2.03333	29.74	9.954	2.63
Z159	57.98	20	152.25	0.742857	27.2333	84	122.333	1	29.5	1.8	28.2	9.944	2.497
Z160	52.46	13	179.231	0.905579	27.6	86	121.667	1	43.6667	2.13333	26.82	8.785	2.819
Z161	62.52	16	174.938	0.807788	29.5667	79	123	1	41.8333	1.86667	28.8	9.139	2.859
Z162	39.23	17	128.706	0.696069	29.5167	79	119.667	1	42.5	1.76667	26.38	10.631	2.576
Z163	44.04	14	163.714	0.73822	28.7	90	110	1	41	1.86667	28.38	9.795	2.635
Z164	48	14	191.214	0.661935	30.25	86	123.667	1	49.6667	1.96667	29.86	9.264	2.941
Z165	47.87	18	115.444	0.783446	31.7333	86	129.333	1	37	1.8	25.3	8.902	3.09
Z166	48.48	14	127.214	0.907355	31.75	90	120.667	1	33.3333	1.8	23.66	9.015	2.993
Z167	51.76	15	168.667	0.774308	29.1	86	130.667	1	43.6667	2.03333	27.66	8.702	2.948
Z168	54.14	16	123.875	0.901615	31.9667	89	121.667	0	41.6667	1.93333	23.26	9.019	3.003
Z169	47.27	16	114.688	0.86921	32.7	89	123.667	1	39	1.96667	22.8	9.184	3.068
Z170	65.49	19	138.368	0.855458	32.15	86	121	0	40	1.9	29.2	9.982	2.71
Z171	37.62	17	118.941	0.700791	27.6667	71	115.333	1	29.5	1.66667	25.24	8.833	2.673
Z172	54.37	18	130.333	0.831202	29.7	79	119.333	0	40.8333	1.73333	28.56	10.101	2.628
Z173	50.76	15	168.533	0.729035	30.05	79	124	0	39.6667	1.86667	28.8	9.96	2.765
Z174	41.28	19	132.895	0.678416	26.9	72	116.667	1	28.5	1.73333	24.84	8.693	2.72
Z175	49.26	12	173.083	0.834858	31.5833	83	120	1	48.1667	2.13333	26.88	8.997	3.003
Z176	64.95	16	163.938	0.860846	31.3167	84	124.667	1	40	2.16667	29.4	8.944	3.067
Z177	47.89	12	165.833	0.882915	30.0333	86	120	1	39.3333	2	27.96	8.852	2.97
Z178	57.6	18	131.611	0.834529	32.0333	84	118.333	1	45.8333	1.9	25.9	9.587	2.857
Z179	52.31	13	164.615	0.925234	29.3667	87	123	1	39.8333	1.96667	27.56	9.096	2.88
Z180	47.28	13	166.846	0.845551	29.1333	91	113	1	38.6667	1.93333	25.62	8.834	2.889
Z181	39.34	12	177.083	0.767059	27.9333	84	121.333	1	39.8333	2	26.12	8.988	2.832
Z182	52.36	15	132.267	0.868952	34.15	80	114.667	1	35.3333	2	27.44	10.059	2.9
Z183	41.75	16	123.5	0.807692	28.6333	74	107	1	34.8333	1.93333	22.74	8.977	2.726
Z184	50.22	16	153.5	0.922231	23.95	89	118.333	1	52.3333	2.16667	27.38	8.34	2.762
Z185	45.8	14	167.929	0.761803	28.8167	84	121	1	44.6667	2.1	24.86	9.073	2.935
Z186	29.64	12	146.167	0.723489	24.35	69	99	0	28.8333	1.83333	23.04	8.641	2.675
Z187	57.97	13	181.231	0.852716	30.6	88	125.667	1	48.3333	2.16667	27.26	8.98	3.045
Z188	53.82	18	140.056	0.702499	33.2167	87	126.333	0	41.6667	1.93333	30.62	10.431	2.79
Z189	49.55	18	129.833	0.70261	33.3833	87	120	1	38.1667	1.96667	24.96	9.855	2.898
Z190	58.48	14	179.143	0.88437	29.9167	80	118.333	1	41	2.16667	28.04	9.179	2.878
Z191	47.98	16	149.812	0.741343	29.6	88	127	1	40.3333	2.06667	26.1	8.966	2.888
Z192	74.58	22	138.045	0.825486	33.5667	85	119.667	1	41.8333	1.8	25.1	10.52	2.872
Z193	56.92	20	133.15	0.815997	27.6667	86	117	1	39.8333	1.86667	27.54	9.18	2.568
Z194	39.91	12	204.417	0.604566	29.3167	84	114.667	0	40.6667	1.9	28.44	9.996	2.586
Z195	34.08	12	127.333	0.872382	27.05	100	115.667	0	31.6667	1.76667	22.82	8.871	2.693
Z196	26.35	12	190.167	0.417178	28.9167	113	109	1	37.6667	1.86667	23.54	9.558	2.602
Z197	41.52	13	178.308	0.647972	30.1833	87	119.667	1	45	2.06667	28.22	8.981	2.933
Z198	40.86	13	138.308	0.785873	31.8	84	124.667	1	40.5	2.03333	25.82	9.241	3.038
Z199	53.71	14	187	0.774637	28.6	89	124	1	45	1.9	27.86	9.659	2.448
Z200	49.68	13	175.154	0.766798	31.7833	84	118.333	1	44.1667	1.83333	27.42	9.835	2.787
Z201	32.99	15	95.4667	0.78352	30.9	107	104.333	0	35.3333	2.06667	24.1	8.905	3.193
Z202	47.3	17	136.118	0.774417	29.3333	73	113.667	1	39.6667	1.7	25.04	9.533	2.764
Z203	28.7	13	149.692	0.635149	24.75	75	103.333	1	31	1.6	23.8	8.865	2.598
Z204	62.96	18	193.778	0.707569	26.8333	89	118.667	1	35.6667	1.83333	26.2	9.451	2.451
Z205	41.08	14	143.143	0.750499	28.9333	87	125.333	1	45.1667	2.03333	26.94	8.684	2.978
Z206	44.15	13	123.308	0.89083	32.6667	91	118	1	38.3333	1.73333	24.58	9.902	2.679
Z207	34.38	10	166.4	0.783654	30.2833	84	118.667	1	40	2.03333	25.68	9.024	2.918
Z208	60.43	14	175.143	0.795269	33.5333	87	127.333	1	50.3333	1.96667	28.2	9.986	2.861
Z209	36.69	14	183.429	0.63824	23.6833	70	112.667	1	33.8333	1.76667	26.26	8.442	2.724
Z210	46.98	14	168	0.844813	25.8	78	120.333	1	45.6667	1.76667	27.46	9.207	2.506
Z211	38.58	15	145.6	0.788004	24.3667	77	114.333	1	40.6667	1.73333	25.58	8.847	2.608
Z212	47.26	16	156.562	0.775649	26.7833	78	120.333	1	37	1.63333	27.5	9.302	2.536
Z213	51.68	13	153.385	0.883149	31.65	87	108.333	1	47.3333	1.86667	26.14	9.275	3.024
Z214	48.63	17	160	0.735294	27.3667	88	126.667	1	39.8333	1.93333	26.76	8.692	2.775
Z215	50.31	18	162.722	0.685558	25.65	75	113.667	1	37.8333	1.66667	26.32	8.711	2.632
Z216	46.81	13	169.923	0.842463	28.1833	81	122.333	1	48.1667	2.13333	24.72	8.726	2.943
Z217	41.64	17	153.882	0.676223	25.6	80	117	1	39.5	1.73333	28.08	9.814	2.384
Z218	48.87	16	187.062	0.607083	29.65	86	127.667	1	41.6667	2.06667	28.32	8.564	3.116
Z219	43.54	14	168.857	0.728849	28.1833	75	115.667	1	41	1.9	26.12	8.78	2.949
Z220	34.68	14	134.286	0.771277	26.8	128	93.6667	1	42.3333	2	23.52	8.653	3.013
Z221	50.8	14	179.071	0.770642	30.8167	85	126.333	1	48.1667	2.16667	29.9	9.052	2.984
Z222	57.52	14	191.571	0.83296	29.9667	87	135	1	44.3333	1.96667	27.14	8.948	2.978
Z223	40.98	16	136.312	0.692801	29.2167	73	116	1	41.6667	1.76667	26.42	9.807	2.65
Z224	NA	NA	NA	NA	NA	84	121.333	1	48.8333	2.03333	NA	NA	NA
Z225	36.64	11	181.818	0.7	28.3	71	116	1	32.8333	1.86667	27.42	9.737	2.62
Z226	45.85	16	154.75	0.741519	26.4667	75	122.667	1	38	1.76667	27.1	8.923	2.756
Z227	46.67	13	190.154	0.732201	28.3167	72	116.667	1	30	1.83333	28.22	9.258	2.789
Z228	53.4	13	203.769	0.758399	29.5833	84	129.333	1	42.8333	2	28.6	8.675	3
Z229	63.82	18	199.389	0.758986	26.1667	128	91.3333	1	48.6667	2.06667	24.1	8.708	3.032
Z230	68.1	19	174.842	0.842866	26.8167	88	124	1	42	1.96667	26.46	8.611	2.811
Z231	45.17	15	117.267	0.922115	29.1667	88	119.333	1	40	1.86667	22.98	8.865	2.939
Z232	65.34	15	170.667	0.859375	32.0333	85	119.667	0	40.3333	1.96667	28.62	9.846	2.749
Z233	55.94	14	176.857	0.844507	28.7	84	114.667	1	46.5	2.06667	27.14	8.685	2.846
Z234	53.86	17	174.059	0.775262	25.2333	78	118.333	1	38.1667	1.83333	23.82	8.639	2.754
Z235	51.91	14	176.071	0.711562	31.6667	93	122.667	1	33.6667	1.8	26.92	9.903	2.651
Z236	56.35	15	162.733	0.776731	32.3167	80	118	1	41.5	2.03333	26.28	9.372	2.996
Z237	57.41	17	155.588	0.785255	29.75	87	121.667	1	37.6667	1.76667	26.98	9.392	2.734
Z238	66.78	14	212.643	0.886799	27.4667	92	116	0	39	1.8	24.5	9.524	2.495
Z239	87.92	17	206.353	0.890251	30.1667	86	123.667	1	44	2.13333	28.38	9.03	2.982
Z240	69.76	16	209.125	0.760909	29.8	80	122	1	48.3333	1.9	31.18	8.944	2.989
Z241	67.1	18	146.611	0.908299	29.8	85	121.333	1	35.5	2.06667	23.32	8.972	2.911
Z242	46.48	14	169.643	0.673263	31.4333	80	126.333	1	38.6667	2	26.54	9.02	3.106
Z243	49.15	13	169.154	0.795362	28.6667	90	125	1	38.6667	1.93333	24.42	8.716	2.89
Z244	49.78	14	179.286	0.779681	27.3333	74	119.667	1	38.1667	2.03333	27.3	9.421	2.638
Z245	29.75	9	136.778	0.845654	29.9667	85	122.333	0	46.6667	1.6	20.34	7.556	3.284
Z246	45.14	14	172.786	0.738322	26.5833	77	122	1	40	2.03333	26.28	9.587	2.682
Z247	45.77	14	156.214	0.775034	28.65	77	118	0	38	1.93333	25.54	9.563	2.65
Z248	63.36	17	163.235	0.75027	33.55	78	116.333	1	41.1667	1.9	29.02	9.977	2.817
Z249	51.67	14	192.714	0.808747	26.0833	87	128	1	45	1.9	27.4	8.451	2.806
Z250	52.57	14	178.5	0.695878	31.05	85	125.667	1	61.5	1.63333	29.04	10.498	2.533
Z251	37.93	11	187.091	0.77551	26.3167	87	126.667	1	49.6667	1.9	26.82	8.396	2.9
Z252	51.16	16	166.75	0.658921	30.85	79	127.333	0	52	1.93333	28.48	9.966	2.782
Z253	49.2	12	212.5	0.701961	30.1667	77	103	0	38.6667	1.8	30.92	10.397	2.564
Z254	53.67	16	197.312	0.732341	29.05	85	129.667	1	56.8333	2.23333	27.44	8.927	2.976
Z255	58.58	14	179.5	0.857939	29.85	87	129.333	1	48.5	2.13333	27.28	8.701	3.041
Z256	67.01	15	181.267	0.754689	35.1	81	122.667	1	46.5	2.1	26.74	9.71	3.005
Z257	75.28	15	205.333	0.840909	31.35	85	120.333	1	41.1667	2.16667	28.28	9.637	2.791
Z258	59.97	17	157.412	0.744395	32.9	84	123.667	1	55.8333	1.93333	27.56	9.346	2.996
Z259	59.36	16	149.688	0.82547	31.4	80	116.667	1	43	1.83333	26.46	10.043	2.692
Z260	51	17	121.706	0.775254	34.75	82	116	1	46.3333	1.76667	26.92	10.691	2.811
Z261	65	16	183.188	0.776527	30.95	82	122.333	1	45.5	1.96667	28.54	9.519	2.89
Z262	47.53	16	155.75	0.775281	28.3167	84	130	0	50.1667	1.9	28.4	10.122	2.603
Z263	50.82	15	153.733	0.85039	30.5833	87	128.667	1	51.8333	2.03333	28.58	8.606	3.155
Z264	45.85	12	171.917	0.791566	31.4667	85	129.667	1	44.6667	1.9	28.28	10.27	2.65
Z265	62.07	20	128.15	0.847835	32.4667	86	127.667	1	40.6667	2.13333	24.78	8.697	3.242
Z266	47.58	14	143.357	0.887892	28.9	88	117.667	1	50.1667	2.16667	23.92	8.944	2.963
Z267	44.8	12	179.083	0.778967	29.0333	86	127	1	55.3333	2.1	27.02	8.893	2.965
Z268	56.26	14	179.857	0.850278	28.85	84	126.333	1	45	1.86667	27.2	8.585	3.064
Z269	62.19	14	205.571	0.8082	28.35	72	121.667	0	41	1.8	27.7	10.195	2.519
Z270	58.52	12	208.417	0.794082	32.2	82	131.333	1	55.6667	1.86667	32.92	10.51	2.708
Z271	52.06	11	195	0.88345	30.1833	84	130.667	0	63.3333	1.73333	31.1	10.724	2.617
Z272	53.51	10	311.7	0.635868	30.0833	84	133	1	48.1667	2.26667	30.68	8.821	2.994
Z273	40	11	184.182	0.796644	28.35	82	123.667	1	46.5	2.06667	27.3	8.466	3.139
Z274	40.55	10	192.5	0.748052	31.65	86	126.333	1	49.6667	2.06667	30.24	9.822	2.764
Z275	48.93	12	190.5	0.762905	29.35	88	129.333	1	48.3333	2.5	28.32	8.494	3.063
Z276	56.82	17	142.412	0.723255	35.1667	84	118	0	45	1.96667	28.66	10.08	2.835
Z277	46.55	11	181.909	0.767116	32.6333	81	127.333	1	52.6667	2.13333	28.68	8.909	3.235
Z278	41.29	12	135.333	0.748153	36.0833	79	126.333	0	39.3333	2	29.96	10.328	3.002
Z279	37.69	13	147.615	0.761855	28.65	79	122.667	1	51	1.86667	27.18	9.181	2.87
Z280	46.26	9	210.222	0.87685	29.3333	85	124.667	1	53.3333	2.16667	28.44	8.627	2.976
Z281	42.21	12	179.333	0.726766	28.9833	81	122.333	1	49.8333	2	29.38	8.806	2.893
Z282	38.82	12	140.417	0.795252	32.2333	81	120	1	50.6667	1.9	26.64	9.805	2.881
Z283	46.73	13	186.154	0.708264	29.9333	84	120.333	1	57.5	2	28.66	9.95	2.653
Z284	44.81	12	165.833	0.740201	33.8167	80	128	1	42	2	29.82	9.896	2.961
Z285	41.24	10	176	0.773864	33.9333	85	127	0	41	2.06667	31.54	10.286	2.841
Z286	53.02	17	132.706	0.829344	31.3	78	115.333	1	45	1.93333	26.16	9.954	2.832
Z287	55.52	21	157.714	0.702295	26.2167	79	116.667	1	38.8333	1.93333	27.52	8.819	2.815
Z288	46.85	13	172.769	0.777382	27.4833	86	117.667	1	44	1.86667	30.12	9.366	2.654
Z289	49.98	11	201.818	0.831081	29.15	86	122.333	1	40	1.96667	30.22	9.815	2.671
Z290	56.43	13	216.692	0.72666	29.3167	87	116.667	1	42	2.16667	29.02	8.959	2.964
Z291	51.83	12	231	0.684343	29.3167	86	113	1	48.8333	2.03333	29.22	8.876	2.983
Z292	30.27	12	122.583	0.738273	31.4167	79	119.333	0	45.6667	1.9	26.1	10.095	2.682
Z293	22.34	8	158.625	0.548463	32.7	84	122.667	1	45.6667	2.1	27.34	10.32	2.691
Z294	46.68	12	186.167	0.762757	29.3667	87	121.667	1	53.6667	2.03333	27.4	9.181	2.89
Z295	35.25	15	160.067	0.591837	28.4167	84	120.333	1	44.8333	1.76667	26.7	9.843	2.644
Z296	43.09	15	163.867	0.635476	30.3167	79	121.667	0	42.6667	2	27.9	10.238	2.635
Z297	52.84	14	167.929	0.744789	32.25	79	119.667	0	42.8333	2.06667	29.4	10.518	2.682
Z298	52.04	15	156.333	0.788913	31.25	78	124	0	38.8333	1.96667	28.84	10.695	2.755
Z299	44.67	10	197.1	0.842719	28.9167	85	124.333	1	54.6667	2.1	29.42	8.96	2.941
Z300	39.3	15	126.933	0.648634	34.6333	77	123.667	0	37.3333	2	28.42	10.782	2.815
Z301	45.8	11	175.273	0.752075	34.8167	86	120.667	1	46.1667	2.1	33.04	10.696	2.815
Z302	38.73	15	126.6	0.756714	30.45	81	122	1	41	1.96667	29.4	10.313	2.65
Z303	56.26	15	175.8	0.689041	33.1	84	118	1	45.3333	1.96667	28.54	10.368	2.843
Z304	41.17	11	176	0.754649	30.8167	81	120.333	1	44.8333	2.03333	32.88	10.455	2.664
Z305	42.56	10	193.5	0.775194	30.9833	79	118.333	1	40.6667	2.2	28.56	10.264	2.738
Z306	50.24	12	177.583	0.835758	30.6333	81	137	0	53.3333	1.73333	29.48	10.482	2.628
Z307	44.84	15	157.133	0.736954	30.5667	86	118.333	1	49.6667	1.83333	28.12	10.105	2.69
Z308	40.9	16	139.75	0.693649	29	85	120.333	1	36.3333	1.9	26.78	9.544	2.708
Z309	45.49	13	144.923	0.800955	32.1	84	117.333	1	43	2	28.18	9.069	3.07
Z310	44.66	15	161	0.689441	30.2833	84	118.667	1	39.3333	1.9	26.78	9.645	2.862
Z311	39.74	11	179.455	0.695035	31.0333	82	118.667	1	56.3333	2.03333	26.8	8.928	3.074
Z312	56.79	16	174.438	0.752777	30.1167	77	117	1	48.3333	1.76667	26.88	9.808	2.825
Z313	57.4	17	140.294	0.782809	33.8	76	114.333	1	35.6667	1.9	26.24	10.026	2.923
Z314	41.41	18	112.556	0.772952	29.1167	77	116.667	1	35.1667	1.73333	24	9.547	2.72
Z315	58.44	16	132.812	0.919059	32.05	85	121.667	1	41.6667	2.03333	27.66	8.996	3.021
Z316	50.94	14	173	0.792733	28.1667	79	118.667	0	39.8333	1.8	27.5	10.014	2.618
Z317	55.94	17	125.294	0.882629	31.95	80	121.333	1	42.1667	1.86667	26.74	9.032	3.065
Z318	38.74	18	133.444	0.562864	30.2333	75	114.667	1	31.6667	1.86667	24.04	9.769	2.683
Z319	46.47	12	159.833	0.76903	36.1167	85	125.333	1	40.8333	1.93333	26.58	10.923	2.85
Z320	41.55	13	147.538	0.752346	32.2167	86	125	1	35.3333	1.83333	27.88	10.418	2.704
Z321	39.87	16	128.562	0.696159	31.05	81	125.333	1	44.3333	1.9	29.3	9.756	2.773
Z322	45.06	17	160.471	0.555718	31.2667	85	117.333	1	52.3333	1.83333	25.48	10.29	2.645
Z323	33.77	11	157.545	0.645124	33.7	81	127	1	44	1.73333	29.04	10.903	2.768
Z324	51.16	15	186.4	0.639843	31.6167	84	120.667	1	42.6667	1.83333	28.26	10.158	2.778
Z325	54.91	13	197.154	0.79126	28.8833	81	122.667	1	37.6667	1.96667	29.76	8.94	2.916
Z326	45.16	14	169.571	0.656698	31.6333	86	113.333	1	40.6667	1.76667	28.9	10.198	2.862
Z327	61.13	13	226.385	0.751954	28.5667	88	115.667	1	43.6667	2.06667	31.94	8.864	2.936
Z328	35.11	12	128.75	0.840129	28.3667	87	118.667	1	43	1.76667	26.42	9.514	2.569
Z329	44.01	11	190.727	0.78265	29.35	78	124	1	37.3333	1.8	28.36	9.805	2.726
Z330	64.74	14	199.857	0.799857	31.7833	80	120	1	42	2.1	25.8	9.772	2.761
Z331	53.93	12	176	0.789299	35.1	75	116	1	38.6667	1.96667	26.78	9.699	2.999
Z332	47.68	14	158.571	0.818919	29.1167	73	110	1	37.6667	1.8	27.2	10.164	2.601
Z333	63.03	14	189.357	0.86043	31.7167	81	118	1	37.5	1.96667	27.84	9.935	2.789
Z334	61.18	20	154.15	0.700616	31.1667	79	119.333	1	39.0667	1.93333	29	9.82	2.703
Z335	33.87	13	152.462	0.563572	32.25	73	108.333	1	36.3333	1.9	28.58	10.232	2.73
Z336	47.69	16	162.688	0.781022	26.7	88	123.333	1	44.6667	1.93333	26.8	8.536	2.802
Z337	60.54	19	160.474	0.773696	28.1833	80	115.667	1	41.6667	1.56667	28.94	9.925	2.59
Z338	65.26	17	187.941	0.72144	30.4	85	118.667	1	38.8333	1.96667	28.32	9.588	2.733
Z339	54.82	16	146.75	0.793441	31.05	78	110.667	1	39.3333	1.7	24.94	9.713	2.749
Z340	45.44	13	170	0.768326	31.6333	85	120.333	1	44	1.96667	28.68	9.621	2.744
Z341	50.13	14	161.5	0.762937	32.2167	85	119.333	1	46.6667	1.5	27.34	10.292	2.714
Z342	61.41	19	143.211	0.788681	31.9333	85	125.333	1	45	1.9	26.3	9.36	2.931
Z343	56.78	17	170.471	0.84403	26.05	85	119	1	35.3333	1.66667	25.66	9.098	2.556
Z344	49.89	16	144.375	0.742424	32.1833	79	116.667	1	42.3333	1.73333	28.42	10.536	2.618
Z345	47.46	14	141.714	0.842742	32.3833	81	122.667	1	45.8333	1.8	26.54	9.587	2.878
Z346	63.12	19	133.105	0.776592	34.9333	84	117	1	42	1.73333	27	10.78	2.709
Z347	43.88	16	152.25	0.70156	28.7333	85	120.333	1	35.6667	1.5	26.64	9.658	2.639
Z348	45.4	12	159.917	0.781136	33.5833	78	118.333	1	41.5	1.76667	27.16	10.254	2.835
Z349	56.58	15	172.267	0.767802	31.1833	84	119.333	1	46.6667	1.96667	29.32	9.027	2.933
Z350	43.14	13	153.154	0.749874	32.05	89	117.667	1	40.6667	1.7	26.56	10.219	2.666
Z351	46.2	11	211.182	0.722342	30.2833	87	114	1	48.8333	1.73333	29.16	9.505	2.896
Z352	46.28	10	194.2	0.858393	29.6833	81	120.333	1	38.3333	1.73333	27.84	8.739	2.937
Z353	65.14	13	202.846	0.857793	30.3167	81	116.333	1	38.1667	1.66667	27.7	8.9	2.98
Z354	48.05	12	148.167	0.934758	29	75	111.333	0	36	1.76667	27.92	8.629	2.889
Z355	47.47	11	205.273	0.805137	27.7833	84	124.667	1	46.3333	2.03333	25.66	8.627	2.942
Z356	44.45	13	177.231	0.737847	27.8167	87	119.333	1	38.6667	1.9	29.56	9.066	2.833
Z357	43.6	16	136.5	0.755037	29.0167	85	122.333	1	37.6667	1.73333	29.14	9.571	2.636
Z358	45.15	14	133.429	0.844754	30.9333	79	117.667	1	41.6667	1.9	24.68	9.484	2.957
Z359	53.99	14	155.214	0.864243	32.4	79	119.667	1	34.6667	1.7	24.5	9.446	2.897
Z360	58.48	20	120.25	0.847401	30.85	77	117.667	1	36.3333	1.6	26.46	9.552	2.804
Z361	43.1	12	144.833	0.74626	36.8	84	116	1	41.6667	1.66667	27.2	10.577	2.881
Z362	35.28	11	166.182	0.683807	31.1833	79	121.333	0	42.6667	1.83333	30.76	10.415	2.656
Z363	43.25	15	143.2	0.78352	28.7833	78	128	0	38.8333	1.83333	27.32	9.708	2.643
Z364	47.17	10	187.6	0.789979	33.0833	80	110.667	1	41	1.83333	30.22	9.847	2.901
Z365	65.89	17	143.294	0.833744	34.95	79	117.333	1	46.6667	1.6	27.84	9.658	3.031
Z366	50.86	14	185.5	0.788987	27.8333	84	123	0	44.3333	1.73333	29.02	9.598	2.666
Z367	45.14	12	173.167	0.864293	25.7833	87	117.667	0	39.1667	1.83333	26.96	9.514	2.506
Z368	59.95	11	221.273	0.769104	35.2167	81	124	1	40	1.86667	27.62	9.774	2.976
Z369	52.99	19	148.158	0.729663	26.3833	84	123	0	42.6667	1.56667	29.56	9.112	2.728
Z370	36.09	13	151.846	0.623607	31.65	81	126.333	0	39.3333	1.76667	27.02	10.303	2.743
Z371	39.98	13	188.923	0.599349	29.6	85	117	1	45.6667	1.93333	25.8	9.828	2.717
Z372	46.39	12	176.75	0.765205	30.6333	84	126	0	36.3333	2	23.48	9.758	2.706
Z373	52.07	14	199.786	0.795138	24.6333	86	114.667	1	34.6667	1.9	25.92	8.349	2.761
Z374	39.49	13	177.308	0.73102	23.8333	61	99	0	29	1.93333	24.66	9.99	2.375
Z375	31.76	10	159.3	0.894539	23.0167	64	101	0	29	1.9	23.9	9.647	2.329
Z376	37.76	11	154.364	0.898704	26.1167	62	98.6667	0	28.3333	1.56667	23.66	8.661	2.688
Z377	36.18	12	166.917	0.720419	28.0667	86	121.333	1	36	1.93333	24.24	8.753	2.844
Z378	39	13	155.769	0.745679	28.6667	84	123.667	1	37.3333	1.9	26.38	9.002	2.908
Z379	40.41	13	153.923	0.835082	27.5667	84	126.667	1	38.6667	2	25.66	8.566	2.942
Z380	38.61	10	219.5	0.763098	24.6333	77	121.333	1	39	1.93333	26.56	8.209	2.757
Z381	45.58	12	154.333	0.889849	29.4	81	122.333	1	32.6667	1.9	27.92	9.212	2.871
Z382	52.26	18	147.556	0.824925	26.6167	80	115	1	36	1.8	22.5	8.688	2.815
Z383	62.01	18	175.167	0.762131	26.8667	90	117.667	1	31	1.86667	23.84	9.341	2.51
Z384	33.66	15	153.267	0.525881	29.4167	75	114.333	1	39.3333	1.8	26.88	9.768	2.668
Z385	49.31	14	171.857	0.72153	30.5	84	123.667	1	45.6667	1.96667	28.1	9.148	2.938
Z386	52.25	12	218.667	0.837652	25.5167	85	126.667	1	37.6667	1.7	27.62	8.371	2.821
Z387	51.74	13	207.462	0.674453	29.3	76	114	1	37.3333	1.66667	29.96	9.741	2.742
Z388	35.5	12	181.25	0.634483	27.3	60	94.3333	1	26	1.83333	23.78	8.544	3
Z389	58.77	11	220.364	0.870875	29.2333	79	120.333	0	37.3333	2.23333	27.6	9.522	2.902
Z390	51.3	12	168	0.860615	31.5333	75	122	1	34.6667	2.03333	27.88	9.166	3.211
Z391	49.97	13	193.077	0.769323	28.3167	85	116.667	0	46.3333	1.83333	27.82	10.179	2.541
Z392	38.06	16	134.938	0.726725	27.4833	77	117	1	34.3333	1.93333	25.12	8.59	2.912
Z393	36.2	12	158.583	0.758276	26.6167	74	117	1	37.3333	1.76667	26.12	9.309	2.559
Z394	38.24	14	178.429	0.659728	25.2833	74	115	1	34	1.76667	26.22	9.293	2.574
Z395	31.3	14	117.714	0.863471	23.5667	89	112.667	0	28.6667	1.63333	23.16	7.54	2.928
Z396	55.69	16	179.812	0.798401	25.8	74	119.667	1	38	1.8	29.18	9.275	2.517
Z397	46.17	12	168	0.858631	27.8167	89	110	0	33.6667	2.06667	20.66	6.985	3.253
Z398	32.03	10	192.9	0.745982	24.9333	88	123.333	1	40.3333	2.2	27.86	9.421	2.403
Z399	23.48	10	175.5	0.529915	27.5	91	113	0	41.3333	2.06667	26.66	9.816	2.559
Z400	44.19	13	211.077	0.644679	27.4	93	115.667	1	38	1.9	23.68	9.402	2.619
Z401	64.27	17	247.706	0.658038	24.75	87	126.667	0	39.3333	1.8	25.3	9.455	2.52
Z402	50.35	18	166.167	0.719157	25.75	75	108	1	41	1.9	24.2	9.342	2.503
Z403	42.78	13	184.538	0.773656	25.2833	73	114.333	1	39	1.83333	26.38	9.584	2.483
Z404	52.85	14	195.786	0.797884	28.2167	90	124.333	0	41	1.83333	26.32	9.72	2.514
Z405	59.82	14	207.429	0.733127	29.9667	84	125	0	46.3333	1.96667	27.62	9.84	2.67
Z406	52.38	12	217.5	0.823755	27	92	126.667	0	41.3333	1.8	24.42	9.506	2.52
Z407	37.03	14	174.429	0.522932	31.3167	84	126	0	40.6667	2.13333	27.88	10.147	2.79
Z408	63.5	16	178.688	0.797831	29.7333	87	124.667	1	49	1.86667	28.64	10.246	2.659
Z409	42.54	12	209.167	0.786853	22.9333	62	112.667	0	39	1.46667	26.1	9.062	2.575
Z410	46.41	15	165.533	0.77648	24.7333	74	105	0	38.3333	1.46667	24.6	9.447	2.503
Z411	35.26	11	157.545	0.899019	24.1667	59	100.333	1	31.6667	1.93333	23.98	9.003	2.572
Z412	41.47	15	146.133	0.646442	31.75	71	120.333	1	31.3333	1.6	25.74	9.824	2.756
Z413	49.78	18	125.944	0.805911	29.0333	79	120	0	42.6667	1.56667	29.86	10.454	2.596
Z414	31.08	16	107.438	0.862129	22.7667	63	102.333	0	24.3333	1.46667	23.4	9.978	2.295
Z415	60.44	11	217.182	0.880703	30.45	85	117.667	1	43.6667	2.13333	28.82	9.017	2.947
Z416	49.24	15	206.667	0.727419	23.55	81	110.333	1	42.3333	2.06667	27.5	8.756	2.561
Z417	73.63	20	186.9	0.782772	27.15	79	118	1	44.3333	1.9	25.88	8.798	2.742
Z418	55.52	21	139.19	0.788573	26.5	75	106.667	0	39.3333	1.63333	26.32	9.861	2.368
Z419	51.76	11	200.364	0.877042	28.45	78	111.667	0	37.3333	1.76667	27.92	10.223	2.523
Z420	36.22	17	133.588	0.780713	22.0833	67	102	0	30	1.63333	24.74	10.025	2.443
Z421	47.73	15	170.067	0.766758	26.9333	65	104	1	23.6667	1.43333	25.04	10.01	2.522
Z422	49.65	13	166.231	0.825081	29.7333	67	106	1	28.6667	1.6	25.2	9.92	2.802
Z423	44.6	14	170.571	0.761307	26.6	66	117	0	33	1.56667	25.74	10.229	2.533
Z424	35.54	15	157	0.682803	24.3167	67	111	0	32.3333	1.5	27.5	10.333	2.338
Z425	54.02	16	174.562	0.719656	28.85	86	116.333	0	44	2	28.2	9.851	2.616
Z426	44.58	18	124.722	0.839644	25.4667	72	114	0	27.6667	1.4	25.54	10.167	2.334
Z427	43.04	15	120.533	0.761062	33.4167	84	122	0	40.6667	1.76667	27.34	10.832	2.617
Z428	49.77	17	176.529	0.73942	24.1333	63	107.333	0	35.6667	1.6	25.62	9.009	2.554
Z429	32.25	11	161.818	0.855618	22.05	65	112.333	0	23.3333	1.46667	23.2	8.968	2.391
Z430	63.43	18	158.444	0.774895	29.5833	78	111	0	32.6667	1.93333	25.34	9.796	2.553
Z431	35.98	16	147.562	0.661584	23.8667	79	117	0	44.6667	1.6	24.7	9.627	2.387
Z432	36.71	12	146.167	0.872862	25.25	64	113	0	32.3333	1.6	24.74	9.324	2.518
Z433	43.54	12	178.25	0.821879	26.05	75	109.333	1	38	1.96667	26.36	9.356	2.35
Z434	50.58	17	149.765	0.802828	25.0667	59	99.6667	0	28.3333	1.66667	23.9	8.677	2.548
Z435	56.44	15	169.933	0.861907	28.3333	81	122.667	1	49.3333	1.9	25.98	8.914	2.791
Z436	46.18	13	204.615	0.712406	27.3667	80	119.667	1	51	1.8	27.36	9.709	2.55
Z437	44.93	13	153.385	0.772317	32	84	127.667	1	39.3333	1.76667	26.98	9.523	2.905
Z438	50.86	11	183.818	0.881306	31.0833	84	124.333	0	49.3333	1.63333	30.46	10.554	2.615
Z439	48.17	15	139.467	0.914914	26.3667	74	118.333	1	40.3333	1.93333	25.54	9.6	2.495
Z440	62.27	16	152.188	0.829569	32.9667	79	114.667	1	40.6667	1.73333	28.18	10.864	2.783
Z441	55.63	13	173.769	0.873838	30.6667	81	128.333	0	46.3333	1.6	27.88	10.651	2.563
Z442	39.73	20	143.2	0.620461	24.45	68	106.667	1	30.6667	1.43333	24.24	9.691	2.475
Z443	55.22	16	181.688	0.803922	25.05	78	114	1	41.3333	2	24.8	9.45	2.476
Z444	59.54	14	191.857	0.863366	27.5833	84	127	0	50.3333	2.1	30.98	9.739	2.582
Z445	34.3	16	134	0.64319	27.4667	65	108.333	1	26.3333	1.43333	22.98	9.009	2.817
Z446	65.59	15	225.333	0.776331	25.4667	84	111.333	0	45.6667	1.6	27.32	9.483	2.469
Z447	50.33	19	160.842	0.673757	26	76	102	0	37.6667	1.36667	25.94	9.717	2.497
Z448	39.45	13	178.538	0.743645	23.6833	60	97.6667	0	28.6667	1.86667	25.24	9.651	2.39
Z449	18.25	7	153.429	0.738361	24.2167	57	90.3333	1	25.3333	1.8	24.38	9.571	2.449
Z450	65.42	14	220.5	0.765144	29.1833	84	123.333	1	47	2.06667	30.54	10.128	2.569
Z451	34.26	14	183.357	0.606545	24.1167	66	105.667	0	39	1.76667	25.9	9.766	2.414
Z452	42.6	12	214.333	0.721617	24.5833	77	117.333	1	40.3333	1.66667	22.94	8.058	2.769
Z453	67.28	15	187.4	0.855567	30.2667	86	115	1	51.3333	1.86667	29.26	9.851	2.683
Z454	44.09	9	227	0.831131	27.9667	85	129.667	0	49.6667	2.23333	28.88	9.803	2.603
Z455	41.2	16	168.688	0.672101	24.7	75	116.667	0	45.6667	1.66667	27.6	9.534	2.422
Z456	43.56	11	195.727	0.779378	27.9667	70	123.333	1	31.3333	1.83333	24.38	9.336	2.701
Z457	NA	NA	NA	NA	NA	75	123.667	0	40	1.56667	NA	NA	NA
Z458	62.55	15	172.133	0.836561	32.25	81	113	1	43.6667	1.66667	26.1	10.365	2.824
Z459	73.53	16	194.875	0.788326	32	79	115.667	1	44.6667	1.8	26.2	10.569	2.841
Z460	58.41	13	178	0.94987	27.1	75	113.667	0	47.6667	1.8	25.46	9.582	2.63
Z461	48.42	17	161.824	0.725554	25.3333	65	95.3333	0	27.6667	1.63333	23.76	9.743	2.467
Z462	56.24	16	157.938	0.800158	28.6167	78	116.333	1	44.6667	1.8	28.92	9.883	2.56
Z463	34.89	14	142.571	0.706413	26.2333	60	92.6667	1	25.3333	1.43333	24.74	9.959	2.474
Z464	51.41	17	166.294	0.754156	24.4333	63	101	1	33.6667	1.46667	27.02	9.176	2.49
Z465	62.55	11	253.636	0.808244	29.8167	85	121.333	1	36.6667	2.03333	31.16	8.862	3.008
Z466	47.81	16	135.312	0.854503	27.1667	58	96	0	28.3333	1.53333	23.4	9.657	2.534
Z467	59.73	23	155.391	0.734191	23.4333	60	97.6667	0	35.3333	1.4	27.38	9.083	2.417
Z468	64.81	16	175.438	0.775561	30.4667	72	101	0	37.6667	1.43333	27.68	10.32	2.646
Z469	44.9	15	173	0.722543	26.8833	79	129.333	1	38.6667	1.86667	27.8	9.477	2.557
Z470	51.67	13	204.538	0.693494	30.5	86	138.667	1	39.6667	2	27.52	9.861	2.645
Z471	45.19	17	129.529	0.886467	25.35	73	115.667	1	32.3333	1.9	22.06	9.406	2.484
Z472	36.35	14	174.929	0.599837	25.1	68	113.667	1	29	1.83333	24.7	9.914	2.449
Z473	55.26	15	145.067	0.88511	30.3333	80	119.667	1	45.6667	1.8	27.28	9.553	2.637
Z474	34.07	14	157.071	0.713506	22.35	57	96.6667	0	22.3333	1.5	23.14	9.105	2.364
Z475	57.71	13	206	0.775952	29.4667	77	115.667	1	46.3333	1.96667	29.02	9.778	2.607
Z476	48.04	21	148.19	0.643316	26.5667	76	119.667	1	38.3333	1.93333	26.24	9.469	2.691
Z477	38.71	10	197.3	0.661936	31.3	78	109.333	1	46.3333	1.93333	26.46	9.998	2.669
Z478	43.68	14	176.357	0.746861	25.05	66	110.667	1	29	1.8	24.52	9.243	2.463
Z479	48.5	15	135.667	0.793612	31.9	79	117.667	1	44.6667	1.83333	24.62	10.282	2.687
Z480	58.84	14	200.643	0.773941	29.0167	80	122	1	45.3333	2.36667	28.66	8.838	2.979
Z481	49.61	12	171.917	0.912748	28.1333	80	115.333	0	48.3333	1.8	28.32	9.858	2.532
Z482	40.71	15	139.133	0.782942	26.1167	56	100.333	0	23.6667	1.43333	24.16	9.682	2.505
Z483	38.59	13	165.154	0.725198	25.4667	63	104.333	0	25.6667	1.66667	23.62	9.231	2.468
Z484	48.44	14	166.571	0.774871	28.1833	78	126.333	0	47	1.9	27.96	10.023	2.538
Z485	42.61	12	160.583	0.789829	29.2333	86	123	0	41.3333	2	27.72	10.139	2.532
Z486	57.84	17	154.824	0.760638	31.9333	85	122.667	0	44.3333	1.9	29.1	10.529	2.713
Z487	41.17	12	199.583	0.663883	28.6667	79	117.667	0	38.6667	2.03333	26.74	10.231	2.633
Z488	42.19	19	142.368	0.689464	24.6833	72	117.333	0	33	1.7	23.24	9.325	2.425
Z489	52.13	18	165.5	0.758644	24.6333	63	105	1	30	1.46667	24.46	9.121	2.524
Z490	28.48	15	157	0.515924	24.6833	62	103.333	1	29.6667	1.63333	26.08	10.179	2.378
Z491	49.57	18	138.778	0.78783	26.4	74	118	1	35.3333	1.9	24.42	9.361	2.527
Z492	49.39	19	123.895	0.841971	26.5833	84	117.667	0	39.6667	1.8	27.86	8.997	2.691
Z493	42.2	18	134	0.724295	25.5167	73	107.333	0	34	1.46667	26.46	9.673	2.46
Z494	54.32	25	131.2	0.721951	24.7833	75	103.667	0	41	1.4	25.46	9.835	2.327
Z495	36.04	15	139.6	0.719675	27.0833	73	109	1	37.6667	1.93333	26.02	9.944	2.423
Z496	64.94	18	154.722	0.873609	29.5333	78	111.333	1	43.3333	2.03333	27.12	8.974	2.913
Z497	44.22	15	151.267	0.789775	26.0667	75	114.333	0	50	1.7	26.4	9.654	2.574
Z498	53.07	15	144.867	0.822365	32.35	80	116	1	47.6667	1.86667	27.6	9.936	2.71
Z499	43.22	14	157.714	0.723279	29.05	77	113.667	1	40.3333	1.9	26.26	9.357	2.754
Z500	69.61	14	168.786	0.928058	33.8333	86	129.667	0	42.6667	2	29.66	10.883	2.654
Z501	37.44	15	152.467	0.756012	27.7667	74	111.667	1	44.6667	1.76667	23.82	9.504	2.644
Z502	44.89	18	135.611	0.717329	26.8333	78	115.667	1	51.3333	1.9	24.58	9.132	2.757
Z503	46.05	15	161.933	0.794154	25.75	78	117.333	1	40.6667	1.53333	28.26	9.755	2.535
Z504	36.27	14	149	0.758389	24.6333	75	113	0	45.3333	1.83333	25.24	9.565	2.48
Z505	59.35	12	213.417	0.824287	31.2667	80	127	0	45.6667	1.66667	31.08	10.999	2.673
Z506	44.59	11	224.727	0.732201	26.3167	90	113.667	1	39.6667	2	23.6	9.394	2.496
Z507	50.33	13	228	0.798246	22.6333	87	114.667	1	39.3333	2.03333	24.98	9.055	2.406
Z508	49.75	15	169.8	0.763644	28.15	89	121.667	0	36.3333	1.9	28.3	9.83	2.524
Z509	45.01	11	192.091	0.752485	30.1	84	122.333	0	47.3333	1.86667	27	10.717	2.62
Z510	38.9	10	217.7	0.696831	27.8167	71	119	1	37.6667	1.86667	25.44	9.806	2.615
Z511	37.93	11	180.818	0.688286	30.6667	77	115	0	46.6667	1.8	28.64	10.715	2.532
Z512	54.87	11	206.909	0.81239	30.6	82	112	1	45.3333	1.9	28.38	9.054	2.927
Z513	59.36	14	175.214	0.894823	29.6667	84	123.667	1	44.3333	2	28.14	8.715	3.033
Z514	60.91	16	183.688	0.724056	31.6167	86	118	1	42.6667	1.96667	27.4	9.981	2.725
Z515	35	12	149.167	0.742458	28.7667	85	128	0	45.6667	1.8	27.12	9.994	2.597
Z516	57.05	17	159.235	0.766531	30.4333	85	124.667	1	43.6667	2.03333	29.14	9.909	2.769
Z517	42.02	12	171	0.75731	29.5667	83	129.333	0	40.6667	2.06667	24.74	9.71	2.747
Z518	47.53	11	189.727	0.798275	30.4167	86	129.667	0	40.3333	2	26.54	9.963	2.682
Z519	47.49	12	189.083	0.789775	29.0167	85	126.667	1	45	8.73333	28.1	9.143	2.811
Z520	37.74	13	175.769	0.702407	26.9833	84	126.667	1	43	8.7	24.44	9.794	2.648
Z521	58.05	20	213.95	0.652723	22.2333	68	116.333	0	42.3333	1.83333	26.88	9.331	2.283
Z522	37.82	12	154.75	0.808831	28.2	83	122.333	0	37.6667	1.9	22.98	9.616	2.545
Z523	50.02	13	171.154	0.858427	29.45	84	130	0	38	1.86667	26.22	9.807	2.632
Z524	57.99	17	151.588	0.819558	29.4333	78	122.333	0	48	1.73333	28.44	10.163	2.67
Z525	57.92	12	238.25	0.804127	27.3	80	121.667	1	51.3333	2.33333	29.62	8.662	2.85
Z526	43.93	12	165.75	0.86174	28.5	91	118.667	1	44.3333	1.86667	27.08	9.525	2.679
Z527	47.72	16	150.25	0.764975	29.15	86	126.333	0	42	1.93333	26.06	9.766	2.529
Z528	64.34	11	265.545	0.846628	27.2167	84	132	1	45.6667	2.16667	30.34	8.511	2.853
Z529	54.28	13	179.308	0.87559	29.5333	84	126	1	44.6667	2.1	25.66	9.07	2.891
Z530	55.98	17	141.941	0.814339	31.9667	86	122.333	1	45.6667	1.93333	26.42	10.279	2.605
Z531	70.46	16	217.375	0.741806	30.0167	86	131.667	1	40	2.23333	31.02	8.969	2.978
Z532	61.68	16	181.5	0.810606	28.3	84	123.333	1	42	2	26.52	9.832	2.627
Z533	73.77	15	237.933	0.844494	27.05	89	132.333	0	50.6667	2.03333	27.34	9.276	2.465
Z534	34.6	8	247.25	0.779575	26.4333	87	125	0	40.3333	2.06667	23.84	7.409	3.346
Z535	44.84	12	149.167	0.891061	31.1167	85	121	1	41.6667	2.26667	25.18	9.939	2.692
Z536	49.46	14	161.714	0.951413	23.7167	93	133	0	40.3333	2	25.42	7.4	2.975
Z537	80.65	12	258.667	0.869523	33.2333	84	134	1	51	2	27.24	9.465	2.976
Z538	77.55	16	197.25	0.806717	33.1833	89	119.333	1	44.3333	2.1	27.32	10.113	2.707
Z539	64.98	17	208.471	0.840576	23.4167	89	118.333	1	41	2.03333	25.02	8.984	2.438
Z540	105.52	20	195.85	0.85831	32.8667	84	131.667	1	46.3333	2.2	28.28	9.6	2.791
Z541	42.82	8	220.375	0.900737	28.8333	86	123	1	33.3333	2.53333	28.24	8.982	2.844
Z542	75.44	19	164.526	0.846449	32.7333	87	118	1	45.3333	2	28.38	10.2	2.653
Z543	62.85	14	196.786	0.907441	30.5167	85	128	1	46	2.2	25.96	9.736	2.656
Z544	52.96	14	198.929	0.786355	26.2	87	116.667	1	42.6667	2.26667	24.74	9.295	2.644
Z545	34.75	14	123.143	0.889791	23.3333	56	87.6667	0	32.3333	1.6	22.46	9.483	2.342
Z546	53.38	14	185.286	0.775251	29.2	80	123.667	0	39.6667	1.96667	28.48	7.908	3.421
Z547	54.82	18	174.167	0.800957	23.65	80	113	0	33.6667	1.7	23.3	7.584	3.188
Z548	65.06	13	252.154	0.85723	25.3833	84	137	1	45	2.03333	27.82	8.707	2.633
Z549	66.28	14	251	0.759533	26.6167	91	127.667	0	38.6667	2.23333	27.56	9.286	2.556
Z550	46.48	13	174.462	0.757496	30.1167	75	125.667	0	46.6667	2.1	26.32	8.322	3.166
Z551	65.03	15	230.333	0.726483	28.1167	83	135	0	51.3333	2.1	29.58	10.193	2.501
Z552	46.68	10	218.3	0.812185	29.2	84	127	0	42.3333	1.9	27.16	9.794	2.607
Z553	43.9	13	153.538	0.847194	27.1667	77	110.667	0	42.3333	1.73333	26.98	9.928	2.514
Z554	51.37	12	217.75	0.737467	30.0667	86	129	0	45.3333	2	27.08	9.966	2.619
Z555	63.13	13	199.615	0.919075	29.3667	84	133.667	0	40	2.06667	23.9	9.723	2.705
Z556	44.05	9	208.222	0.794557	33.0333	84	117.667	0	42	1.86667	28.74	9.728	2.718
Z557	38.87	8	255	0.768137	26.8	73	110.667	0	36.3333	1.66667	23.32	9.522	2.559
Z558	67.78	13	245.308	0.770147	30.2	88	123	1	47.3333	2.36667	26.76	10.174	2.667
Z559	62.22	18	153.389	0.726186	34.3833	81	116.667	1	51.6667	1.93333	28.44	10.044	2.88
Z560	41.54	15	163.2	0.63848	28.4833	77	107.667	1	44.3333	1.73333	25.82	9.953	2.656
Z561	41.76	11	231.273	0.633255	29.1	87	122.667	1	39	2.06667	26.62	9.186	2.871
Z562	32.89	12	149.667	0.665924	29.0833	85	120	0	40.6667	1.7	25.48	10.441	2.534
Z563	58.45	14	206.286	0.70464	29.8667	84	127.333	0	45.6667	2.1	24.48	9.59	2.631
Z564	77	15	219.867	0.801395	30.2167	84	123.333	0	47	2.03333	25.44	9.592	2.676
Z565	37.99	12	168.75	0.704691	27.1333	63	105.333	1	24.3333	1.4	27.62	10.039	2.398
Z566	64.7	12	264.667	0.765428	30.1	87	113.667	1	45.3333	2.16667	29.24	9.864	2.706
Z567	63.21	14	168.071	0.834254	33.65	79	123.667	0	46	1.8	26.48	10.682	2.701
Z568	81.18	17	197.941	0.872214	28.7167	78	116.5	1	48.6667	2	27.64	10.039	2.597
Z569	43.16	15	150.4	0.792996	25.4667	65	103.667	1	27	1.63333	24.16	8.956	2.682
Z570	31.44	14	140.071	0.576747	27.1833	63	93.3333	0	29.6667	1.43333	24.98	10.459	2.453
Z571	31.72	11	182.545	0.465139	34.4667	79	131.333	0	41.6667	2.03333	28.42	10.411	2.81
Z572	54.09	12	202.417	0.877727	26.5333	78	119.667	0	42.6667	1.73333	26.78	9.621	2.689
Z573	41.27	15	202.733	0.565932	24.9333	63	105.667	0	31	1.83333	26.84	9.691	2.493
Z574	44.46	16	145	0.730603	28.1333	63	97	0	28.6667	1.46667	24.74	10.103	2.57
Z575	51.75	14	178.714	0.807754	27.3333	64	107.667	0	29	1.4	27.18	10.44	2.532
Z576	74.72	15	217.933	0.75803	31.5	84	125.333	1	41	1.83333	27.28	10.377	2.708
Z577	59.18	14	226.786	0.777323	25.4	80	124.333	1	37.3333	1.8	26.34	8.787	2.732
Z578	61.45	17	228.118	0.612687	27.05	66	112	1	34	1.76667	26.6	9.814	2.533
Z579	51.84	13	192.692	0.800399	26.6333	61	100.333	1	25	1.66667	25.5	9.477	2.674
Z580	55.05	15	221.067	0.6924	25.1833	85	124.333	1	47.6667	1.83333	27.88	8.756	2.636
Z581	59.68	14	237.714	0.795673	24.3167	80	125.667	1	46.6667	1.73333	28.74	8.848	2.614
Z582	57.08	17	151.706	0.797596	31.2333	79	117	1	37.6667	1.76667	24.64	9.837	2.778
Z583	56.44	14	190.5	0.780652	29.7167	81	120.333	1	41.3333	2.2	26.16	9.028	2.96
Z584	23.28	8	197.5	0.63481	25.2167	63	108.333	0	32.3333	1.8	25.88	8.718	2.831
Z585	31.05	12	141.417	0.734826	27.1	68	108	1	31	1.5	24.32	9.744	2.672
Z586	49.91	17	188.529	0.620905	25.9	66	98	1	32.6667	1.43333	26.46	9.983	2.458
Z587	68.37	30	136.1	0.639971	28.2	72	97	1	33	1.56667	27.3	9.506	2.633
Z588	34.37	17	123	0.713056	24.3667	63	92.6667	1	21	1.1	23.3	9.969	2.339
Z589	59.1	16	176.75	0.765912	30.2167	80	118	0	36.3333	1.96667	26.22	9.946	2.672
Z590	42.85	16	179.5	0.611769	25.3833	63	106	1	30.3333	1.46667	28.1	9.855	2.467
Z591	30.74	11	176	0.656508	25.2833	67	115.667	1	38	1.8	26.5	8.834	2.686
Z592	49.81	18	171.5	0.713314	24.3833	78	109.667	1	43.6667	1.63333	24.2	8.439	2.712
Z593	53.58	14	192.143	0.819703	26.4333	80	121	0	46.6667	1.96667	28.42	9.05	2.658
Z594	40.93	13	177.692	0.758442	24.7667	66	111	0	33.3333	1.66667	25.76	9.808	2.459
Z595	58.68	17	173.882	0.82747	25.3667	93	128	0	41.6667	2	27.76	9.035	2.571
Z596	43.36	16	159.312	0.747744	24.65	81	120.667	0	40	1.9	27.96	9.474	2.433
Z597	44.57	12	243.25	0.638917	26.3167	80	120	1	39	1.9	24.98	9.571	2.519
Z598	68.9	18	203.111	0.810175	24.1833	80	118.333	0	39.3333	1.76667	26.72	9.201	2.396
Z599	60.83	18	191.111	0.757267	24.4333	79	115.333	1	40.3333	1.83333	25.46	9.263	2.433
Z600	97.19	21	200.762	0.790085	31.25	79	115.667	1	40.6667	1.76667	30.14	10.413	2.614
Z601	65.07	14	248.571	0.797414	25.45	81	111	1	47.6667	1.86667	28.98	9.493	2.467
Z602	41.26	16	160.438	0.624075	26.45	64	105.333	1	26.3333	1.53333	26.2	9.995	2.495
Z603	45.34	20	127.15	0.744396	25.8667	73	109.333	1	35	1.7	26.48	9.716	2.426
Z604	46.67	13	153.538	0.878758	27.1833	62	110.333	1	26.3333	1.46667	24.7	9.619	2.553
Z605	27.58	12	154.5	0.60356	26.15	67	102	1	29.3333	1.36667	24.46	9.816	2.523
Z606	58.85	13	214.692	0.879255	25.9	80	132.333	0	50.3333	1.7	31.16	9.901	2.444
Z607	58.19	14	200.143	0.725196	31.2333	84	117.667	1	53.3333	1.73333	29.6	10.501	2.577
Z608	33.46	11	186.091	0.689301	25.2333	57	99.3333	0	26	1.6	27.14	9.845	2.431
Z609	62.69	16	171.25	0.793066	29.65	80	115	1	45.3333	1.93333	26.9	8.85	3.016
Z610	54.64	12	180.25	0.902913	30.0167	86	119.667	1	45	2	28.74	8.78	3.003
Z611	50.55	17	177.294	0.711347	25.0167	63	95.6667	0	30.6667	1.53333	27.56	9.836	2.429
Z612	43.09	15	174.2	0.779946	21.8333	74	114.667	0	39.3333	1.66667	26.24	8.441	2.501
Z613	40.5	12	171.083	0.822211	25.8	64	100.667	0	32.3333	1.6	26.46	9.785	2.489
Z614	31.53	12	183.417	0.663789	23.4833	63	103	1	32	1.83333	25.34	8.97	2.556
Z615	52.13	14	210.786	0.767536	24.3333	77	124	0	33	1.83333	26.12	9.351	2.418
Z616	57.88	15	164.4	0.894566	28.45	86	123.667	0	39.6667	2	28.36	10.088	2.518
Z617	51.95	15	134.6	0.843982	32.5	87	114.667	1	52	1.9	27.34	9.911	2.707
Z618	42.09	15	173.4	0.684737	25.1167	78	116	1	41.3333	7.6	25.04	9.343	2.56
Z619	57.19	15	155.267	0.911979	29.2833	80	112.667	1	39.3333	1.93333	26.22	9.745	2.742
Z620	60.96	13	198.154	0.945652	27.2667	97	121	1	32	1.93333	25.88	8.729	2.807
Z621	44.85	18	152.389	0.670434	25.5	63	99.3333	1	26	1.56667	26.08	9.811	2.521
Z622	45.73	15	131	0.853944	29.0167	65	98	1	28.3333	1.63333	26.12	10.319	2.579
Z623	46.27	13	175.846	0.755031	27.6167	95	126.333	1	34.6667	2	23.32	8.997	2.702
Z624	43.22	16	158.188	0.668115	26.2667	63	93.6667	1	32	1.7	26.34	9.801	2.389
Z625	41.09	17	111.588	0.785451	29.7167	67	94	1	29.6667	1.43333	23.34	9.267	2.842
Z626	40.57	13	174.923	0.635004	29.1833	75	117.333	0	37.6667	1.76667	28.54	10.525	2.496
Z627	34.83	13	166.692	0.7485	29.5	86	124.333	0	44	1.83333	28.26	10.068	2.612
Z628	60.73	15	180.067	0.82599	30.15	79	122.333	0	42.3333	1.8	27.6	10.281	2.59
Z629	64.41	15	195.6	0.90968	26.0167	84	132.333	0	40	1.83333	25.4	8.802	2.608
Z630	34.23	13	189.462	0.55948	25.8667	90	123.333	1	32	2.16667	23.5	9.05	2.61
Z631	71.24	20	196.4	0.774695	24.0333	77	110.667	1	43.3333	1.9	24.64	8.863	2.556
Z632	60.41	14	254.357	0.714968	25.8667	84	119.667	1	36.3333	2	27.32	9.487	2.446
Z633	47.41	12	155.333	0.962446	27.6167	97	124.667	1	39.6667	1.86667	25.14	8.689	2.773
Z634	50.04	14	153.5	0.883667	28.1	78	114	0	41	1.8	26.82	9.89	2.553
Z635	32.91	13	125.538	0.818015	25.9667	58	88	0	28.3333	1.33333	23.94	10.08	2.453
Z636	44.26	17	120.176	0.833089	29.3333	78	99.6667	1	37	1.63333	24.34	9.862	2.645
Z637	55.95	19	152.105	0.752249	26.1	75	108.333	0	37.6667	1.63333	27.34	9.962	2.463
Z638	40.68	9	212.778	0.817232	27.85	78	113.667	0	38.6667	1.76667	27.14	9.642	2.542
Z639	47.5	13	184.154	0.805347	28.6667	75	104.667	1	40.3333	1.83333	23.18	9.385	2.583
Z640	64.77	14	214.929	0.858757	26.6333	84	131.333	0	49.3333	1.66667	31.06	9.789	2.476
Z641	82.54	18	232	0.786638	26.7667	84	124.333	0	47.6667	1.76667	31.52	10.034	2.471
Z642	63.14	17	197.294	0.807096	25.0333	77	121.333	0	54.6667	1.8	28.56	9.537	2.495
Z643	65.27	19	187.158	0.789651	24.75	78	116.333	0	47.3333	1.73333	27.38	9.353	2.477
Z644	57.72	14	208.071	0.787161	27.9667	80	123.333	0	48.6667	1.83333	30.28	10.213	2.707
Z645	48.37	17	162.529	0.712269	26.1	64	100	1	23	1.5	24.68	9.825	2.465
Z646	57.27	20	152.65	0.751392	26.0667	66	104	1	27.3333	1.5	22.2	8.788	2.624
Z647	45.6	15	170.467	0.778256	24.6333	66	105.333	0	29.3333	1.3	26.84	9.955	2.467
Z648	36.44	14	146.571	0.753899	24.6833	64	99	1	29.6667	1.5	24.74	9.629	2.505
Z649	46.26	12	181.583	0.867829	25.7833	65	95	1	27.6667	1.5	23.78	8.769	2.686
Z650	67.05	14	220.357	0.819125	29.8333	86	125.333	1	43.6667	2	26.9	8.532	3.069
Z651	65.7	13	233.385	0.813118	29.2333	86	121.333	1	36	1.86667	26.36	8.552	3.024
Z652	50.63	16	164.5	0.81003	25.9167	63	99.6667	1	26.3333	1.46667	25.72	9.805	2.472
Z653	63.95	13	195.692	0.893868	30.1167	85	118.333	1	42.3333	1.7	28.6	8.821	2.961
Z654	84.44	19	222.211	0.767883	27.5667	91	122.333	1	39.6667	2	27.32	9.481	2.523
Z655	45.31	12	168.833	0.792695	29.6833	84	122.667	1	40	1.9	25.58	8.55	3.067
Z656	53.94	12	228.75	0.797814	25.7167	88	125.667	1	46	1.86667	26.64	8.445	2.861
Z657	58.4	13	185.692	0.838442	31.1333	87	117.333	1	51	1.73333	28.1	10.072	2.665
Z658	38.43	15	187.733	0.589844	25.1167	65	107.333	0	40	1.5	27.96	9.918	2.497
Z659	77.68	17	184.588	0.851816	31.9	87	121.667	1	40	1.86667	27.2	10.173	2.712
Z660	44.16	15	187.8	0.749379	22.3833	61	103.667	1	32.6667	1.83333	23.14	8.596	2.589
Z661	77.83	21	186.571	0.84635	25.5	78	119	1	39	1.96667	25.14	9.328	2.571
Z662	7.41	6	231.833	0.26312	24.15	82	79	1	36.3333	1.76667	24.925	9.587	2.628
Z663	51.37	19	152.684	0.775939	24.9667	64	103.333	1	29.6667	1.5	22.1	9.661	2.6
Z664	68.5	14	208	0.841346	30.6333	80	117.333	1	43.6667	1.9	27.04	9.805	2.609
Z665	74.97	12	296.25	0.796062	29.9333	80	116.333	1	51.3333	2.06667	29.06	9.65	2.707
Z666	46.07	15	152.933	0.802964	26.0833	55	96.6667	1	37.6667	1.76667	23.56	9.892	2.418
Z667	56.8	13	260.769	0.774336	22.4833	78	112.667	1	35.6667	1.93333	27.72	8.822	2.46
Z668	65.45	14	242.786	0.741983	26.35	78	111.667	0	31.3333	1.56667	29.98	9.664	2.523
Z669	50.56	17	184.294	0.671242	25.55	62	90.6667	1	31.3333	1.56667	26.04	9.979	2.42
Z670	60.74	12	234.833	0.868701	26.9167	80	113.333	1	39.3333	1.83333	26.22	8.822	2.716
Z671	47.42	15	144.667	0.857143	26.5667	59	92.3333	0	28.6667	1.6	23.9	9.626	2.522
Z672	31.87	11	175	0.598961	28.0333	90	107.667	0	24.3333	1.9	18.94	7.136	3.346
Z673	43.43	9	202.111	0.887301	27.2667	90	103.333	0	29.3333	1.86667	20.1	7.227	3.18
Z674	27.01	11	158.727	0.549828	28.2667	90	107.667	0	28.3333	1.96667	18.96	7.002	3.313
Z675	66.3	16	166.125	0.809255	34.5667	88	114	1	41.3333	2	27.84	10.104	2.889
Z676	62.17	16	192.125	0.749187	29.4167	81	114.333	1	36.6667	1.7	26.64	9.681	2.781
Z677	42.6	11	201.545	0.700947	29.5	86	127.667	0	41.3333	2.3	25.7	10.502	2.533
Z678	48.27	14	148.857	0.814299	30.7167	90	121.667	0	31.3333	2	25.82	10.029	2.566
Z679	55.55	16	196.875	0.684762	27.8	87	126	0	51.6667	2.2	27.3	10.365	2.516
Z680	42.27	13	132.615	0.834687	32.45	89	114	1	32	2	23.08	9.868	2.728
Z681	47.73	14	184.429	0.740511	25.9333	90	119.333	1	36	1.86667	24.54	9.273	2.482
Z682	57.92	15	208.8	0.703065	27.4833	85	118.333	0	40.3333	1.86667	26.22	10.218	2.502
Z683	56.23	13	239.615	0.815409	24.2167	90	126	1	35.6667	2.1	26.4	8.829	2.467
Z685	57.89	12	215.083	0.805114	29.8833	88	124	1	39	1.93333	27.02	9.076	2.907
Z686	54.11	14	154.786	0.882326	31.2667	87	116.667	1	43.3333	2.06667	24.68	9.082	2.971
Z687	88.14	17	237.176	0.807044	28.9167	89	124	1	39.3333	2.06667	27.84	9.018	2.823
Z688	76.17	20	190.95	0.70673	29.3333	88	120.667	0	43.6667	1.9	26.96	10.318	2.505
Z689	52.2	14	175.357	0.681466	32.2	88	116	1	31.3333	1.9	26.24	10.034	2.73
Z690	54.68	11	233.455	0.76947	29.6	85	116.667	1	44	2	25.52	9.764	2.665
Z691	67.09	14	226.357	0.786368	29.5167	89	125.333	1	42.6667	2.1	25.16	8.786	2.917
Z692	41.54	13	189.462	0.626472	27.75	86	101.667	0	29	1.86667	20.58	7.215	3.206
Z693	36.75	13	161.846	0.798954	25.9167	74	98.3333	0	29.6667	1.66667	21.74	7.58	3.207
Z694	NA	NA	NA	NA	NA	74	98.5	0	41	1.56667	NA	NA	NA
Z695	55.27	13	204	0.890649	26.4667	76	103.333	0	32	1.73333	21.28	7.572	3.232
Z696	30.88	10	190.7	0.716833	25.2667	72	91.3333	0	30	1.76667	18.4	7.874	3.059
Z697	46.06	10	298.4	0.683981	25.4	75	111.333	0	34	1.8	24.66	7.69	3.217
Z698	38.81	14	226.571	0.464061	26.7	86	121	1	37.6667	2.16667	24.96	8.417	2.836
Z699	59.71	14	207.429	0.826446	27.6	89	121.667	1	33	1.86667	26.4	8.543	2.922
Z700	51.13	13	203.846	0.776226	26.9333	88	120.667	0	34.3333	2	26.84	9.505	2.569
Z701	59.63	13	229.154	0.75663	27.9167	86	122	1	39	2	26.94	9.622	2.651
Z702	70.3	17	191.765	0.80184	28.5333	92	120.333	1	37.6667	2	25.04	8.89	2.799
Z704	58.73	13	165.154	0.874243	34.2	91	117.667	1	33	2.06667	24.9	10.112	2.805
Z705	56.16	12	187.75	0.877941	29.9333	84	129.333	0	32.6667	1.86667	25.68	9.533	2.639
Z706	65.67	13	219.154	0.825553	30.1167	88	119.333	1	39	2	26.18	8.933	2.94
Z707	39.14	9	193.111	0.832566	28.35	88	107.833	0	25.3333	1.8	18.72	7.135	3.284
Z708	25.53	8	157.75	0.861331	24.2667	64	111	0	35	1.56667	25.76	8.359	2.718
Z709	51.04	10	226.7	0.911778	26.7333	65	107.667	0	39	2	27.26	8.041	3.016
Z710	42.63	12	178.083	0.873655	24.3167	69	121	0	37.6667	1.66667	27.52	8.157	2.864
Z711	22.19	7	195.143	0.725476	24.0667	64	91	0	26	2	18.46	7.73	2.947
Z712	27.31	10	145.9	0.766964	25.4	62	98	0	30	1.66667	24.58	7.733	3.092
Z713	21.68	8	121.5	0.804527	29.275	62	97.3333	0	38.6667	1.93333	24.02	7.988	3.218
Z714	27.72	8	179.875	0.767199	25.95	63	89.3333	0	27.6667	2	20.78	7.487	3.148
Z715	34.49	8	262.25	0.618684	27.35	69	105.667	0	28.6667	2	22.44	7.841	3.156
Z716	31.43	11	128.091	0.87154	26.35	64	96	0	28.3333	1.23333	26.82	7.977	3.106
Z717	30.61	7	228	0.749373	27.7333	77	116	0	41.3333	2.26667	30.26	8.431	3.002
Z718	29.58	9	175.778	0.693426	28.1	69	102.667	0	29	1.86667	21.28	7.941	3.186
Z719	80.15	18	218.833	0.902259	23.6667	94	123	0	37.5	1.7	24.18	7.813	2.862
Z720	66.06	16	211.5	0.833038	24.4	73	117.667	1	36.3333	1.86667	26.16	8.092	2.895
Z721	54.41	13	176.385	0.824248	30.2667	86	125.667	1	41.6667	2	25.22	8.721	3.118
Z722	75.49	17	189.353	0.838459	30.0167	86	124	1	43	1.9	28.54	8.899	2.921
Z723	23.22	8	124.75	0.817635	28.9833	62	91	0	31.6667	1.63333	26.42	7.889	3.502
Z724	27.46	11	147.636	0.824507	22.95	70	91.5	0	24.5	1.8	19.64	7.775	3.15
Z725	73.76	19	219.316	0.762419	25.4	79	118	0	49.6667	1.73333	30.1	9.863	2.538
Z726	56.93	14	200.071	0.732953	30.75	81	125.333	1	43	1.86667	28.9	10.531	2.639
Z727	50.95	10	255.2	0.717085	29.5833	85	133.333	0	35	2.26667	26.96	10.541	2.575
Z728	58.14	15	211.733	0.65932	28.1	86	123.333	0	45	2.03333	28.78	10.474	2.51
Z729	56.45	15	195.067	0.736842	28.8833	76	127	1	42.3333	2	29.4	9.828	2.647
Z730	59.71	13	229.385	0.699866	32.3167	86	122.667	1	40.6667	2.13333	29.18	9.751	2.851
Z731	79.91	16	202.938	0.856483	29.8833	80	129.667	0	43.3333	1.86667	30.86	10.461	2.623
Z732	71.08	18	182.444	0.826431	29.25	79	126.667	0	55	1.66667	31.22	10.529	2.627
Z733	61.41	13	214.769	0.717049	32.7167	81	132.667	0	43.6667	2	33.26	10.628	2.672
Z734	62.29	20	142.1	0.713934	33.6667	81	134.333	0	39.6667	1.86667	29.48	10.565	2.878
Z735	75.6	19	214	0.717659	26.65	76	128.333	0	49	1.76667	27.94	9.63	2.566
Z736	53.4	10	235	0.738298	31.7167	78	129	0	51.3333	1.9	31.66	11.098	2.506
Z737	41.84	14	179.929	0.664549	27.9167	74	127	1	38.6667	1.73333	28.76	9.789	2.524
Z738	59.37	13	232.077	0.776268	27.8667	89	128	0	44.6667	2.3	30.54	9.717	2.669
Z739	48.15	15	194.067	0.650979	27.7333	81	126	0	51.3333	2.1	31.7	10.076	2.613
Z740	58.13	15	172	0.73062	34.5667	86	128.667	1	32.6667	1.93333	28.34	9.932	2.868
Z741	64.59	16	187.75	0.742011	32.1	85	122.333	0	38.3333	2	29.16	11.135	2.596
Z742	44.5	10	181.7	0.865162	31.5167	81	137.333	1	47	1.76667	30.04	10.799	2.657
Z743	40.64	16	202.188	0.67017	30.7167	80	126.333	1	41.6667	2.03333	27.96	10.072	2.718
Z744	82.92	17	201.941	0.868045	31.1667	81	127.333	0	53	1.7	31.32	10.679	2.667
Z745	61.6	13	256.462	0.692861	29.4167	84	121.333	0	49.6667	1.93333	31.74	10.176	2.642
Z746	62.14	17	179.706	0.702128	30.9	85	134.667	0	41.3333	1.93333	32.32	10.399	2.678
Z747	65.31	13	200.462	0.821566	32.8167	81	122.333	1	42.6667	2	29.98	10.042	2.787
Z748	44.61	11	209.273	0.765421	28.65	77	118	1	40.6667	1.96667	26.48	9.246	2.887
Z749	NA	NA	NA	NA	NA	128	107.667	1	33	1.83333	NA	NA	NA
Z750	55.45	12	241.5	0.749827	26.6	87	123	1	33.3333	2.13333	31.4	8.882	2.962
Z751	44.9	17	184.588	0.709688	21.5	128	90.3333	1	28.3333	1.93333	23.5	7.933	2.717
Z753	50.42	12	164.417	0.871262	31.5833	78	122.333	1	44.3333	2.06667	26.58	9.397	2.975
Z754	61.48	16	198.25	0.727301	28.3667	80	127.333	1	41	2.06667	26.5	8.827	2.936
Z755	50.24	16	170.188	0.730077	27.4833	76	123.333	0	36.3333	1.66667	28.74	9.894	2.595
Z756	36.44	13	216.462	0.557569	24.8	129	91.3333	1	34.6667	1.9	22.18	8.247	2.93
Z757	36.75	15	195.467	0.52251	24.65	129	95.6667	1	38	2.06667	21.84	8.168	2.993
Z758	61.12	14	244.857	0.674737	29.2	78	113.333	0	32	1.46667	29.84	11.082	2.53
Z759	52.99	11	216.364	0.787815	29.2167	91	116.667	0	36.3333	1.76667	24.62	9.119	2.746
Z760	68.38	21	206.095	0.636091	27.4667	87	122	1	32	2.03333	26.7	9.574	2.711
Z761	113.21	21	315.286	0.808186	22.75	88	122	1	41	2	25.54	8.968	2.405
Z762	78.89	18	256	0.719618	25.35	89	123	0	39	2	31.64	9.511	2.462
Z763	46.51	13	198	0.6115	31.9333	81	118.333	1	42.6667	2.1	28.56	8.769	3.19
Z764	79.9	16	242.438	0.840165	26.6333	81	123.667	1	38.6667	2	24.76	8.622	2.93
Z765	66.39	11	258.818	0.789252	31.7333	81	114	1	50.3333	2	28.3	10.629	2.724
Z766	78.88	15	238.133	0.787234	31.2	80	117	1	49	2.03333	26.88	10.523	2.652
Z767	66.32	18	212.778	0.700261	25.9667	87	118.333	1	40	1.9	25	9.523	2.544
Z768	57.64	13	258.231	0.699136	26.4	80	116	1	40.6667	1.93333	25.66	9.823	2.649
Z769	51.9	18	181.278	0.629482	27.4	77	114	0	43.6667	1.8	27.86	9.704	2.632
Z770	70.46	18	221.722	0.793285	23.7667	84	119.333	1	43.3333	1.86667	27.44	8.674	2.586
Z771	64.35	17	232.294	0.653077	27.4667	87	129.667	1	52.6667	1.93333	28.32	9.686	2.597
Z772	56.57	10	315.8	0.816023	24.2	85	130	1	47.6667	2.03333	31.32	8.535	2.638
Z773	59.94	13	277.615	0.648102	28.0167	87	120.333	1	42.3333	1.93333	32.04	10.226	2.651
Z774	51.52	13	185.538	0.749171	30.8667	84	129.333	0	53.6667	1.76667	29.32	10.69	2.605
Z775	51.33	13	214.769	0.729226	27.3667	86	132.333	0	46.6667	1.8	30.96	10.469	2.587
Z776	69.89	12	262.5	0.787302	31.4167	85	136.333	0	51	2.1	33.72	10.963	2.657
Z777	41.49	12	187.5	0.646667	31.0667	84	124.333	1	41.3333	2.06667	26.82	9.542	2.82
Z778	70.32	19	185.632	0.808619	27.1167	74	115	0	41	1.86667	29.56	10.12	2.549
Z779	59.47	14	183.5	0.793694	31.0333	86	117.333	1	40	2.13333	29.28	9.91	2.747
Z780	71.8	15	205.267	0.85872	29.9667	81	124	1	44.6667	1.93333	31.86	9.822	2.682
Z781	72.55	13	232	0.840849	29.65	88	126.333	1	47.6667	2.36667	28.72	8.785	2.934
Z782	59.11	16	181.438	0.769893	29.4833	81	120.333	0	44.3333	2.16667	28.9	10.287	2.6
Z783	64.8	17	201.235	0.717919	29.2667	81	132.667	1	57.6667	1.93333	28.1	9.986	2.672
Z784	43.6	11	183.455	0.801784	30.9833	81	136	1	44.3333	2.13333	28	9.248	3.021
Z785	51.5	13	182.308	0.801688	28.4167	81	127	0	38.6667	2.23333	29.5	9.053	2.939
Z786	48.88	11	188.091	0.753021	34.2833	88	132.667	1	39.3333	2.36667	29	10.247	2.879
Z787	55.1	11	208.364	0.831152	31.9	86	130.333	1	36.3333	2.03333	28	10.035	2.699
Z788	67.31	15	218.333	0.723664	30.6333	89	132.667	1	41	2.4	28.6	8.697	3.134
Z789	43.17	12	202.583	0.654463	30.6833	88	129.667	1	46.6667	2.5	26.82	8.925	3.278
Z790	39.3	10	209.7	0.718646	29.1667	84	127.667	1	46	2.06667	27.78	9.047	2.906
Z791	35.71	9	222.889	0.678465	29.35	85	132	0	40.3333	2.4	26.42	10.457	2.505
Z792	53.06	12	201.333	0.766142	30.75	89	133.667	1	47	2.33333	29.46	8.67	3.112
Z793	56.24	13	186.077	0.743696	32.7333	86	131.333	1	46.6667	2.3	31.18	8.969	3.254
Z794	48.7	13	149.308	0.808346	34.2	84	136.333	0	42.3333	2	30.52	10.61	2.904
Z795	69.75	15	212.667	0.80815	30.3333	87	133.667	1	51	2.23333	29.56	8.905	3.027
Z796	58.78	15	156.067	0.880393	31.9333	91	127	1	44.6667	1.86667	27.42	9.831	2.782
Z797	65.97	16	203.125	0.795385	28.25	88	131.333	1	50.6667	2.26667	30.3	9.058	2.902
Z798	46.89	17	141.765	0.746058	29.1333	77	125.333	1	47	2.23333	28.78	9.687	2.747
Z799	55.33	12	194.167	0.818884	30.9333	90	124	1	42.3333	2.23333	30.72	9.659	2.771
Z800	52.82	16	154.062	0.780933	30.9333	85	128	1	55	2.13333	29.78	9.495	2.897
Z802	68.45	13	169.385	0.886467	35.9167	87	126.667	0	47.3333	2.13333	33.12	10.66	2.914
Z803	55.08	12	192.583	0.783643	32.55	88	126.333	0	53.6667	2.2	31.6	10.103	2.728
Z804	56.4	15	152.467	0.709226	36.0667	86	131.667	0	51.3333	2.06667	32.96	10.744	2.865
Z805	65.52	16	186.312	0.745052	31.9833	86	129.333	1	47.3333	2.26667	29.66	10.185	2.892
Z806	49.94	14	195.286	0.610461	34.3333	80	135	1	48.6667	2.36667	27.72	9.989	2.986
Z807	52.82	15	196.867	0.673214	29.6333	80	128.333	1	41.3333	2.06667	29.08	10.044	2.62
Z808	53.9	17	156.118	0.71477	30.65	80	128.667	0	40.3333	2.06667	28.7	11.027	2.838
Z809	32.46	12	168.5	0.628091	30.05	79	121.667	0	42.3333	2.03333	26.02	10.564	2.616
Z810	68.42	15	185.933	0.828971	30.6833	90	129.333	1	52.6667	2.06667	28.88	9.447	2.837
Z811	50.22	14	180.143	0.809675	32.3333	81	127.667	1	50	1.83333	29.9	10.637	2.665
Z812	71.96	15	203.2	0.770341	33.2333	81	137	0	50	2.2	32.16	10.486	2.747
Z813	75.78	14	258.786	0.776428	29.3	87	123.333	1	55.6667	2.2	27.78	9.062	2.862
Z814	40.88	10	190.4	0.763655	30.1167	84	136.667	1	38.6667	1.73333	31.44	10.693	2.568
Z815	64.33	16	177.938	0.803302	30.5833	84	129	0	45.6667	1.83333	30.82	10.771	2.633
Z816	46.29	12	166.333	0.817134	30.6667	91	132	1	36.6667	2.26667	25.08	8.661	3.106
Z817	56.05	12	194.167	0.787554	33.1667	84	129.667	1	36.6667	2	27.1	10.383	2.769
Z818	34.88	11	140	0.785714	32.0167	86	123.333	1	45.6667	2.03333	26	9.061	3.088
Z819	40.55	11	196.545	0.750231	28.3	81	118	1	42.3333	1.93333	26.22	9.248	2.791
Z820	53.24	13	178.385	0.797326	30.9167	84	120	1	43	2.03333	29.52	9.16	2.974
Z821	43.65	11	176.091	0.766649	32.2	87	128.667	1	45	2.26667	26.08	8.867	3.185
Z822	31.36	17	132.765	0.579087	26.6333	77	119.333	1	43.3333	1.7	25.62	8.787	2.872
Z823	53.91	17	183	0.745419	24.9167	78	121.667	1	47.3333	1.73333	27.96	8.437	2.794
Z824	23.13	10	175.9	0.559409	27.1333	87	124.333	1	42	1.93333	25.94	9.499	2.649
Z825	52.13	13	171.077	0.87545	29.2833	87	128.667	1	41.3333	2.23333	27.8	8.707	2.968
Z826	35.53	13	138.538	0.686285	31.25	72	115.333	1	32	1.6	23.14	8.723	3.199
Z827	51.05	14	192.357	0.81619	25.3167	84	116.667	1	44.3333	1.66667	28.32	9.233	2.457
Z828	24.84	13	130	0.594675	26.5	75	125	1	43.6667	1.73333	27.06	9.866	2.427
Z829	42.58	13	176.385	0.794156	26.6	86	120.667	1	36.3333	1.73333	27.4	9.454	2.474
Z830	48.27	12	196.75	0.736129	30.0167	85	133.333	1	49	2.03333	28.6	8.919	2.956
Z831	48.62	14	160.571	0.712189	31.7167	85	120.667	1	45	1.86667	28.66	10.641	2.56
Z832	46.46	12	159.833	0.820125	31.4667	87	119.667	1	39	1.93333	26.78	9.408	2.86
Z833	49.26	15	134.667	0.866337	30.2167	78	119.333	1	41.3333	1.83333	27.88	9.606	2.764
Z834	55.58	14	176.286	0.794165	31.05	74	110.333	1	39.6667	1.7	27.52	10.482	2.712
Z835	57.45	12	221.417	0.791494	30.1667	78	121.667	1	43.3333	1.8	29.18	10.178	2.576
Z836	44.87	15	179	0.687151	26.4167	79	123.333	1	43.3333	1.93333	29.26	8.817	2.799
Z837	43.22	13	178.615	0.783807	26.1333	80	122.667	0	43.6667	1.83333	31.16	10.149	2.488
Z838	46.14	11	156.455	0.848925	34.2667	84	128.333	0	42.6667	1.83333	30.74	10.872	2.782
Z839	47.61	13	187.308	0.687885	31.0167	87	126	1	40.6667	1.8	28.36	10.34	2.653
Z840	46.64	13	188.154	0.679068	30.8333	62	123	1	44.6667	2	30.2	9.806	2.665
Z841	44.1	15	134.067	0.791149	30.7667	77	121.333	1	38.6667	1.9	27.04	10.029	2.707
Z842	39.06	14	185.929	0.527468	32.1	83	123.667	1	42.3333	1.8	28.06	9.606	3.003
Z843	55.69	18	154.611	0.736256	28.6333	74	110.667	1	40.3333	1.8	26.58	9.88	2.492
Z844	43.78	14	144.714	0.78381	30.0167	84	119.667	1	37.3333	1.83333	28.88	9.563	2.7
Z845	49.09	10	230.1	0.752282	30.0167	83	120.333	1	38.6667	1.96667	29.4	8.948	2.926
Z846	41.91	13	164.769	0.656863	32.45	79	134.667	1	40	2.1	30.02	10.305	2.774
Z847	48.42	16	163	0.725844	29.1333	87	128	0	40.6667	1.76667	30.4	10.245	2.576
Z848	46.64	13	201.154	0.611855	31.25	81	128	0	42.3333	1.86667	30.14	10.605	2.578
Z849	44.51	12	165.833	0.777387	31.2333	87	126.667	1	40.3333	2.16667	26.66	8.862	3.009
Z850	43.32	10	172.4	0.866589	34.5333	86	129	1	44.3333	2.1	30.92	9.855	2.901
Z851	49.51	13	194.846	0.733518	30.2833	84	136	1	39.6667	1.96667	28.96	8.824	3.034
Z852	54.5	14	174.857	0.765114	33.1167	86	133.333	1	38	2.03333	29.24	9.754	2.894
Z853	34.02	11	136.727	0.730718	33.5667	86	130.667	1	40.6667	1.93333	28.08	9.888	2.847
Z854	37.94	11	197	0.711583	26.7	89	135.667	1	31.6667	2	25.74	8.582	2.862
Z855	39.5	12	177.333	0.729793	28.0333	88	120.667	1	43.3333	1.96667	28.24	8.452	3.02
Z856	34.63	11	166.909	0.662309	30.5833	84	130	1	37	2	26.8	9.21	2.971
Z857	44.6	11	243.727	0.69116	26.1167	87	125.333	1	38.6667	2.2	28.48	8.436	2.946
Z858	54.73	14	175.143	0.76876	31.9167	85	137.667	0	39	2	31.12	10.717	2.742
Z859	42.24	11	163.909	0.755962	34.2167	86	129	0	41.3333	2	31.18	10.623	2.748
Z860	35.44	10	164.7	0.752277	30.0833	87	125.667	1	39.3333	1.9	28.06	8.936	2.993
Z861	47.51	11	218.818	0.689655	31.1667	85	125.667	1	36.6667	1.9	30.18	10.094	2.728
Z862	43.49	11	211.727	0.69386	30.3833	84	133.333	0	37	1.9	31.3	9.968	2.756
Z863	49.79	9	220.667	0.777946	35.2	80	126	0	42.6667	1.83333	34.88	10.515	2.829
Z864	40.58	13	143.462	0.758713	30.8667	84	134	0	36.6667	1.8	30.74	9.42	2.895
Z865	61.21	14	253.571	0.704225	25.35	84	140	0	41	2.06667	28.2	8.748	2.677
Z866	32.91	10	181.8	0.666117	28.6833	84	137.667	0	36.6667	1.9	30.34	9.351	2.807
Z867	46.62	12	198.25	0.76881	28.1667	84	122	0	38.3333	1.96667	30.26	9.181	2.725
Z868	42.73	12	155.917	0.75147	32.8	85	135.667	0	36.3333	1.76667	31.42	10.65	2.682
Z869	43.19	16	106.875	0.836257	31.95	78	130.667	0	34.6667	1.76667	28.7	10.208	2.749
Z870	43.64	11	153	0.845514	32.7167	86	135.333	0	34.3333	1.73333	27.6	10.402	2.774
Z871	43.27	14	160.857	0.707815	30.35	84	118.333	1	46.6667	1.96667	28.74	10.578	2.598
Z872	36.55	11	155.727	0.674839	35.2333	87	134.333	0	41	1.9	30.02	10.594	2.817
Z873	66.84	17	170.353	0.848066	30.0333	84	129	0	47	1.76667	28.74	10.572	2.498
Z874	46.72	13	147.769	0.782926	34.5333	82	125.667	0	40.3333	1.93333	28.94	10.817	2.765
Z875	42.11	10	165.6	0.897343	30.9667	91	120.667	1	38.3333	2.13333	23.8	9.42	2.815
Z876	56.98	14	174.429	0.756347	32.9	90	123	1	41	2.03333	27.7	10.09	2.763
Z877	49.91	10	207.6	0.791426	32.65	91	128	1	42.3333	2.03333	27.42	10.264	2.684
Z878	52.5	11	204.182	0.764025	33.2167	86	128.333	0	39	2.03333	32.18	9.784	2.924
Z879	45.69	13	161.769	0.786971	30.1833	86	130	1	38.3333	2	29.2	8.992	2.98
Z880	55.07	12	215.667	0.763138	31.0333	84	126.667	1	48	1.93333	29.76	10.165	2.738
Z881	53.51	11	225.636	0.796535	29.8833	85	126	1	38	1.96667	27.34	9.815	2.597
Z882	39.9	10	129.7	0.884348	36.3833	78	132.667	0	36	1.83333	28.86	10.392	2.975
Z883	51.49	11	222.273	0.742331	30.8667	87	134.333	1	41	2	31.22	9.842	2.698
Z884	53.47	13	166.231	0.745488	36	85	128	0	38	1.86667	31.78	11.17	2.819
Z885	58.53	15	178.333	0.73757	32.0833	78	120.333	1	42	1.73333	29.3	10.656	2.65
Z886	46.95	14	174	0.73358	28	84	131.333	0	36.3333	2.03333	28.38	9.181	2.741
Z887	46.26	14	144.929	0.786594	32.3	84	121.333	1	38.3333	2	24.8	9.036	3.159
Z889	35.63	9	210.778	0.632051	31.3833	87	125.333	1	40.3333	1.96667	28.32	8.599	3.198
Z890	31.18	11	161.636	0.735658	24.8167	62	102	0	25.3333	1.6	23.38	9.348	2.522
Z891	49.12	13	154.308	0.779661	33.8167	86	116.667	1	42.3333	1.86667	26.52	10.698	2.765
Z892	35.46	11	162.455	0.827644	26.0667	65	108	1	25	1.7	24.5	9.5	2.452
Z893	42.36	15	164.067	0.77245	22.9667	58	102	0	20.3333	1.46667	21.54	9.439	2.357
Z894	45.63	11	189.727	0.774796	31.2333	81	123	1	51	1.76667	29.22	10.394	2.568
Z895	39.7	13	183.385	0.695889	25.65	81	112.333	1	37.6667	2	22.54	9.375	2.745
Z896	42.46	14	163	0.72305	27.8167	77	111	1	34	1.83333	25.16	9.552	2.626
Z897	39.18	13	141.769	0.774824	28.9167	74	106	1	34.6667	1.63333	23.04	9.942	2.63
Z898	52.37	20	136.7	0.757864	27.2	77	107	1	34.3333	1.86667	23.7	9.134	2.657
Z899	35.6	12	184.917	0.695809	23.65	62	111.333	1	35.3333	1.76667	25.2	8.982	2.577
Z900	34.83	11	157.818	0.809908	25.8333	70	107	0	28.3333	1.66667	25.24	9.281	2.531
Z901	32.9	10	164.8	0.781553	26.6833	71	105.667	1	37.6667	1.76667	25.24	9.285	2.571
Z902	39.95	12	165.25	0.775593	28.15	84	113	1	35.8333	1.8	27.56	9.719	2.617
Z903	57.81	14	179.929	0.843986	29.0833	80	111	1	38.6667	1.83333	26.5	9.854	2.695
Z904	48.79	11	199.636	0.852004	28.75	79	119.333	0	50.3333	1.83333	28.06	9.834	2.626
Z905	48.31	11	179.273	0.935091	28.8667	80	119	0	39.3333	1.7	27.04	10.185	2.484
Z906	60.8	15	184.467	0.933141	25.2	91	122.667	0	38.8333	1.9	27.52	9.406	2.504
Z907	42.87	11	200.545	0.74932	28.7	75	119.333	0	49.6667	1.76667	28.62	10.26	2.573
Z908	47.93	11	198.909	0.795247	30.35	84	127	0	49.6667	1.73333	30.86	10.658	2.629
Z909	36.13	12	145.667	0.814073	26.2833	61	105.333	0	25.6667	1.73333	24.52	9.571	2.453
Z910	24.74	9	165	0.740741	23.45	65	111.667	0	36.3333	1.63333	27.22	10.023	2.446
Z911	53.65	14	164.857	0.867851	28.5833	84	123.667	1	42	1.93333	26.62	8.84	2.872
Z912	38.14	14	140.357	0.667684	30.5333	79	115.333	1	31.5	1.83333	23.26	10.302	2.759
Z913	53.07	15	166.867	0.765481	29.2833	87	105	1	41.6667	1.86667	25.9	9.85	2.723
Z914	65.54	22	170.545	0.740672	25.0833	86	105.667	1	35.3333	1.66667	25.18	9.49	2.447
Z915	44.96	13	142	0.904117	27.9667	60	95.6667	0	29.3333	1.7	24.4	9.841	2.544
Z916	39.23	12	199.75	0.669587	25.6833	77	115.667	0	34.5	1.93333	28.64	9.758	2.536
Z917	27.73	15	146.267	0.489973	26.4333	62	99.3333	0	31.6667	1.76667	26.66	9.925	2.404
Z918	40.62	13	175	0.691429	26.3167	75	106	0	41.3333	1.73333	25.68	9.579	2.525
Z919	33.68	10	209.3	0.708552	24.1167	73	104.333	1	41	2.3	26.58	9.506	2.407
Z920	44.59	12	196.25	0.845011	27.6667	74	111.667	1	37.1667	1.9	26.66	9.764	2.565
Z921	47.55	9	245.667	0.888738	25.9667	89	123.667	1	36.6667	2.03333	25.84	9.375	2.377
Z923	32.38	10	195.3	0.674347	26.9667	79	125	0	35.3333	1.8	30.02	9.652	2.702
Z924	51.74	14	177.571	0.786002	28.0667	88	124.333	0	33.6667	1.93333	30.72	9.751	2.481
Z925	62.35	16	198.188	0.752444	27.5167	80	114.333	0	46.8333	1.6	32.04	10.076	2.641
Z926	43.81	11	191.545	0.853821	25.9333	71	117.333	1	35.6667	1.96667	25.86	9.492	2.478
Z927	39.07	13	153	0.846657	25.4167	67	113	0	28.1667	1.73333	25.6	9.767	2.422
Z928	45.73	18	150.333	0.765336	23.4833	59	101.667	1	27.3333	1.7	22.9	9.413	2.413
Z929	75.13	18	177.5	0.814085	29.7167	86	120	0	48	2.2	29.72	9.874	2.626
Z930	31.32	15	128.333	0.667532	25.95	70	111	1	36.1667	1.8	24.3	9.566	2.514
Z931	41.83	12	147	0.858277	29.7333	84	129.667	0	36	1.93333	27.96	9.857	2.726
Z932	27.97	10	154.8	0.783592	26.05	73	104.333	0	33.3333	1.76667	23.78	9.655	2.515
Z933	60.51	13	209.462	0.802791	30.75	85	120	0	53.6667	2.23333	31.16	10.133	2.714
Z934	39.33	9	219.333	0.797366	27.05	71	106	0	36.8333	1.63333	27.88	10.448	2.488
Z935	45.45	10	232	0.769397	27.1	78	113.333	0	49.1667	1.76667	29.14	10.158	2.595
Z936	43.63	14	200.929	0.688944	24.3333	62	102	1	25.6667	1.73333	23.74	9.273	2.478
Z937	46.34	12	183.5	0.913715	24.4333	92	118	0	36.5	2	26.62	9.281	2.396
Z938	29.64	8	238.875	0.667713	23.9333	64	99.6667	1	32.5	1.95	25.28	9.391	2.567
Z939	34.97	13	193.615	0.582837	24.3	66	96	0	37.6667	1.53333	27.6	9.93	2.378
Z940	70.72	15	239.533	0.84776	25.2167	78	113.667	0	51.1667	1.83333	28.1	9.426	2.523
Z941	48.07	10	230.3	0.910986	24.6	92	136.333	0	51.6667	2.16667	28.8	9.043	2.487
Z942	45.19	14	178.857	0.694489	28.4	81	118	0	42.6667	1.73333	29.84	10.465	2.607
Z943	45.2	9	259.778	0.811805	25.7667	79	124.333	0	38.8333	2	28.74	9.433	2.502
Z944	56.85	17	205.647	0.639588	27.15	79	114.667	1	43	1.7	26.92	9.708	2.602
Z945	68.84	19	169.579	0.767225	29.9667	80	121	0	50.6667	1.7	30.6	10.61	2.648
Z946	40.8	17	169.235	0.6691	23.4333	73	124	0	35.6667	1.6	25.94	9.826	2.479
Z947	42.77	15	152.6	0.797728	24.8	65	103.667	0	28.3333	1.76667	24.2	8.419	2.726
Z948	48.67	16	158	0.837816	24.9	78	121.333	0	44	1.76667	25.9	9.379	2.553
Z949	53.01	21	168.381	0.563066	28.8667	79	116	0	45	1.66667	25.16	9.378	2.769
Z950	81.68	16	215.438	0.81143	31.1833	87	119.667	0	43.3333	1.86667	30.4	10.43	2.62
Z951	56.3	15	182.8	0.753829	29.6	87	122.667	0	41.8333	1.76667	28.96	10.312	2.587
Z952	57.17	17	162.294	0.791591	27.9667	73	113.667	1	38.5	1.93333	26.14	9.74	2.552
Z953	60.35	13	225	0.769231	28.3833	78	122.333	0	50.3333	2	31.42	9.811	2.691
Z954	71.62	19	190.474	0.795524	26.8333	81	123.667	0	46	1.83333	28.34	9.576	2.568
Z955	55.75	15	167.333	0.81992	29.45	80	124.667	0	49.8333	2	28.48	10.042	2.726
Z956	45.26	12	209.833	0.632645	31.6667	82	124	1	40	2.06667	28.24	10.164	2.722
Z957	47.71	12	206.333	0.723344	29.2333	88	119	0	36.3333	2	25.82	10.042	2.531
Z958	34.68	12	187.667	0.738011	22.6333	72	106.667	0	29	1.93333	23.84	9.258	2.459
Z959	42.48	12	159.167	0.879581	26.9833	61	106.667	0	27.3333	1.76667	24.66	9.72	2.487
Z960	44.83	11	190	0.874163	25.85	74	105	1	36	1.96667	25.48	9.595	2.56
Z961	47.77	12	190.25	0.857205	25.9	87	118.333	0	36	2.06667	27.84	9.284	2.398
Z962	41	12	179.833	0.804449	24.95	67	110.333	0	29.6667	1.9	24.84	9.397	2.481
Z963	43.3	13	162	0.819563	27.5	78	109	1	39.6667	1.96667	25.44	9.554	2.652
Z964	40.91	16	150.688	0.674409	26.5167	64	111.667	0	29.3333	1.5	26.76	10.1	2.475
Z965	40.79	12	156.917	0.85555	26.55	75	115.333	0	41	1.83333	24.82	9.914	2.556
Z966	57.11	12	281.083	0.731989	24.9167	86	119.333	1	44	2.13333	28.92	9.15	2.644
Z967	44.01	15	141.6	0.804614	26.85	68	108.667	0	24.6667	1.8	22.02	9.532	2.524
Z968	36.85	12	153.917	0.811586	26.8167	78	119	0	45	1.8	25.84	9.792	2.554
Z969	55.34	12	221.917	0.748404	29.6667	80	124	0	48.6667	1.7	31.62	10.585	2.668
Z970	43.22	13	163.769	0.836073	25.2333	70	112.333	0	25.3333	1.9	25.58	9.461	2.412
Z971	49.96	13	155.769	0.925926	27.4833	85	122.333	0	43.3333	1.9	27.6	9.856	2.512
Z972	61.78	22	156.045	0.698514	26.4	65	95.3333	0	27	1.43333	25.5	9.954	2.495
Z973	60.61	17	208.176	0.756994	24.4667	85	113	0	46.5	1.76667	23.86	9.295	2.475
Z974	48.86	16	181.438	0.682053	27.5333	80	114.667	1	35.3333	1.76667	26.76	9.853	2.535
Z975	40.17	10	215.1	0.861925	23.4167	78	108.667	1	40.3333	1.9	26.74	8.375	2.626
Z976	42.32	15	157.067	0.713497	26.8	72	110.667	0	38	1.5	26.28	9.758	2.416
Z977	38.69	13	154.615	0.744776	27.6833	64	100.333	1	28.5	1.63333	24.32	9.891	2.527
Z978	50.79	14	152.143	0.839437	31.0833	78	126.333	0	43	2.03333	27.02	9.96	2.7
Z979	38.37	11	173.727	0.789639	27.9833	66	112.333	1	36.8333	1.76667	27.12	10.576	2.413
Z980	45.26	11	188.909	0.865255	26.8167	75	117.667	0	49.5	1.86667	27.44	9.992	2.489
Z981	23.78	13	123.231	0.630462	23.9	64	101.333	0	29.5	1.8	23	8.534	2.558
Z982	34.02	12	167.75	0.711376	25.4333	63	100.333	0	21	1.66667	23.84	9.785	2.383
Z983	41.15	13	165.538	0.743959	26.55	71	110.667	0	37.3333	1.56667	25.96	9.9	2.489
Z984	46.82	15	132.667	0.867337	28.7333	78	105.667	1	42.3333	2.06667	23.3	9.481	2.638
Z985	61.89	19	145.421	0.869707	28.6333	87	121.333	1	42.3333	1.86667	26.96	9.63	2.564
Z986	31.38	13	115.615	0.733866	30.1667	86	119.333	1	43	1.83333	24.48	9.708	2.592
Z987	65.4	14	207.429	0.910813	27.0333	93	116.667	0	38	2.03333	23.82	9.481	2.474
Z988	48.76	13	229.231	0.648993	27.45	85	130.333	0	37.1667	2.3	28.1	10.649	2.414
Z989	66.44	14	175.071	0.900041	32.9667	87	118.667	1	41.8333	2	26.4	10.238	2.702
Z990	54.25	15	223.667	0.608942	27.9833	88	125	1	41.3333	2.1	28.9	9.341	2.689
Z991	65.52	13	213.769	0.88665	28.4167	84	121.667	1	40.6667	2.06667	27.36	8.752	2.873
Z992	40.57	11	174.545	0.869792	26.9	75	115.667	0	46	2.13333	27.98	7.878	3.184
Z993	62.54	14	201.857	0.808917	28.7833	84	135.667	1	40.6667	2.03333	28.8	9.108	2.8
Z994	47.9	12	193.333	0.722414	30.5167	81	114.667	1	33.6667	2	25.44	10.297	2.724
Z995	52.04	10	221.8	0.861587	30.2	81	127.333	1	45.6667	2.16667	29.9	8.863	2.956
Z996	45.82	15	156.533	0.859029	24.7833	80	115.333	0	35	1.83333	23.28	7.489	2.924
Z997	47.74	16	255.5	0.540117	24.0167	73	117	1	41.3333	2.03333	26.88	9.097	2.414
Z998	40.02	12	151.083	0.915058	25.2667	79	127.333	0	42.1667	1.96667	26.74	7.735	3.135
Z999	39.84	16	138.375	0.723126	25.9333	74	100.333	1	33.6667	1.76667	25.06	9.481	2.514
Z1000	50.3	12	185.083	0.846916	29.5	87	135.667	0	45	2.26667	28.9	9.936	2.581
Z1001	49.99	11	220.727	0.820016	27.8	86	130.667	1	46.6667	2.16667	29.42	8.505	2.861
Z1002	37.91	10	176.4	0.787415	30.9833	88	128.333	0	38.3333	2.26667	26.52	9.971	2.661
Z1003	47.83	15	166.867	0.673991	31.1	85	118.667	1	39.3333	1.86667	25.5	10.195	2.694
Z1004	40.25	11	168.818	0.851912	26.0833	73	110.333	0	43.3333	1.8	24.92	9.707	2.455
Z1005	48.56	13	154.154	0.802894	33.6667	87	114.333	1	40.6667	1.86667	26.56	10.085	2.802
Z1006	58.13	11	219.727	0.883326	29.45	82	140	1	41	2.2	28.78	8.971	2.946
Z1007	47	12	179.833	0.925857	25.2333	77	118.333	0	42.6667	1.96667	26.88	9.36	2.56
Z1008	45.98	14	167.214	0.917984	25.05	86	129.667	0	37.6667	1.76667	26.24	7.748	3.098
Z1009	54.28	16	183.375	0.769939	26.6833	85	119.333	1	42.6667	2.26667	25.66	8.092	2.978
Z1010	45.99	8	247.625	0.871277	28.7	83	126.667	1	48	2.13333	28.7	9.675	2.689
Z1011	57.96	13	193.077	0.856175	30.9667	89	127.333	1	38.3333	2.2	26.16	9.809	2.616
Z1012	39.89	11	229	0.65264	26.35	72	107.333	0	42.6667	2.06667	25.46	10.147	2.541
Z1013	57.95	14	222.5	0.813804	26.0833	79	124	0	44.6667	1.96667	23.94	9.2	2.602
Z1014	57.82	15	184.2	0.785378	29.9333	87	125	1	46	2.13333	25.66	9.007	2.886
Z1015	50.66	14	176.929	0.694792	31.3	78	118.667	1	49.3333	1.93333	29.68	9.909	2.734
Z1016	48.52	11	187	0.74526	34.8667	80	130	1	58	1.83333	29.6	10.483	2.954
Z1017	49.72	11	210.273	0.758323	31.3333	78	118	0	45.3333	1.76667	25.66	10.181	2.69
Z1018	38.54	18	155.278	0.570662	25.0833	63	95.6667	1	27	1.8	22.26	9.95	2.389
Z1019	33.62	11	189.727	0.700527	24.5	58	97.3333	0	33.6667	1.7	25.12	9.779	2.458
Z1020	44.98	16	161.375	0.707591	25.9	66	109.667	0	29.8333	1.6	26	9.995	2.511
Z1021	41	15	116.2	0.879518	28.15	73	109.667	1	35.3333	1.73333	24.52	9.592	2.626
Z1022	30.57	19	126.368	0.556435	25.1833	73	104.333	0	40.6667	1.66667	26.98	9.862	2.443
Z1023	32.35	12	128.417	0.756652	29.75	75	110.667	1	36.5	1.96667	22.7	9.685	2.656
Z1024	52.03	14	185.143	0.859182	24.6833	80	127	0	47.8333	1.86667	28.6	9.315	2.513
Z1025	34.07	13	184.231	0.645511	24.3167	81	123.667	1	49.6667	2.03333	27.94	8.9	2.489
Z1026	51.95	18	133.944	0.644961	37.4	79	120	0	38	1.96667	28.06	10.852	2.969
Z1027	50.76	15	160.667	0.820332	28.8167	79	115.333	1	42.6667	2	26.24	8.546	2.959
Z1028	51.88	18	155.333	0.701359	27.6667	65	97.3333	1	30.8333	1.6	23.32	9.921	2.552
Z1029	46.7	21	144.333	0.648301	25.5333	74	105	0	38.5	1.4	26.44	9.817	2.324
Z1030	50.05	16	164.312	0.787372	26.1	76	115.667	0	44.3333	1.8	28.24	9.808	2.48
Z1031	29.64	14	128.714	0.665927	25.9833	63	105.333	1	26.3333	1.66667	23.42	10.011	2.534
Z1032	46.63	10	199.8	0.8999	28.7167	87	130	1	49.5	2.06667	26.54	8.897	2.876
Z1033	39.12	14	201.786	0.610265	23.7	77	113	1	46.5	1.7	25.4	8.519	2.725
Z1034	46.32	18	157.278	0.645002	26.1	63	101.333	0	32.1667	1.76667	24.38	8.814	2.776
Z1035	24.28	11	141.091	0.590851	26.8	65	108.333	1	27.1667	1.83333	24.74	9.771	2.452
Z1036	54.01	13	184.769	0.902998	26.3833	78	111.667	1	48	2.03333	26.46	8.949	2.668
Z1037	38.04	12	225.917	0.673552	21.95	70	117	0	36.6667	1.93333	25.64	9.304	2.322
Z1038	63.51	14	190.5	0.832396	32.0333	88	130.667	0	42.6667	1.93333	27.92	10.173	2.617
Z1039	58.05	12	278.083	0.680851	26.7833	87	131	1	49.6667	2.56667	29.14	8.83	2.855
Z1040	36.97	9	205.667	0.794165	27.2	79	127.667	0	38.3333	2.23333	24.28	9.369	2.687
Z1041	31.91	10	161.1	0.846679	24.2	61	101	0	26.6667	1.76667	23.82	9.755	2.335
Z1042	45.61	21	117.762	0.775172	26.1167	75	102	0	42.3333	1.53333	25.24	9.901	2.311
Z1043	38.98	13	220.385	0.668063	21.15	74	110.667	0	47	1.7	26.66	8.516	2.475
Z1044	39.73	13	155.615	0.78349	26.85	63	102.333	1	25.3333	1.73333	24.2	9.981	2.556
Z1045	46.59	16	160.125	0.767369	25.2	74	108.333	0	41.3333	1.73333	29.28	9.724	2.427
Z1046	47.99	13	231.231	0.718896	24.45	82	113.667	1	38	1.86667	26.26	9.581	2.431
Z1047	48.64	16	157.125	0.775259	26.35	74	102	1	33.6667	1.8	24.76	9.708	2.475
Z1048	48.05	16	219.75	0.590444	24.6333	75	101.667	1	36.6667	1.83333	24.2	8.767	2.601
Z1049	45.96	12	208.5	0.792166	24.7833	81	118.333	0	45	2.06667	26.38	9.168	2.543
Z1050	42.01	11	198.091	0.761358	28.2	80	121	1	44.3333	2.03333	28.26	8.742	2.891
Z1051	34.06	17	125.294	0.687793	25.9333	71	100.667	1	30.3333	1.76667	23.78	9.539	2.468
Z1052	51.54	15	161.8	0.814586	27.4833	76	114.667	1	47.6667	2.1	22.54	9.575	2.572
Z1053	61.37	18	211	0.677462	24.6167	80	107.333	0	49	1.86667	31.66	9.724	2.474
Z1054	69.47	17	205.059	0.842226	25.75	79	113.667	1	41.3333	1.96667	25.24	9.46	2.48
Z1055	43.88	12	178.583	0.867009	25.1333	65	104.667	1	33	1.66667	24.22	8.771	2.649
Z1056	61.47	20	153.35	0.771112	27.6167	62	103.333	1	38.5	1.6	24.26	9.958	2.501
Z1057	34.23	11	153.455	0.691943	29.9333	64	104.333	1	29.3333	1.66667	24.92	9.873	2.736
Z1058	45.64	15	142.133	0.841932	26.65	74	103.667	1	33	1.83333	25.24	9.541	2.468
Z1059	28.96	13	163.615	0.57922	25.0333	63	95.6667	1	33.6667	1.66667	23.22	10.123	2.375
Z1060	39.71	19	112.474	0.796444	25.4	74	109.667	0	36.6667	1.53333	25.92	9.814	2.439
Z1061	39.93	20	151.05	0.524992	27.1333	74	111.333	0	42	1.86667	26.94	10.178	2.511
Z1062	47.68	14	173.5	0.772746	27.2167	80	119.333	1	49	2.13333	28.28	8.831	2.873
Z1063	57.34	14	196.286	0.74163	30.1167	87	126.667	1	55.6667	2.2	28.96	9.071	2.942
Z1064	58.79	16	207.75	0.67509	27.0667	75	111	1	43.6667	2.03333	27.46	9.79	2.513
Z1065	15.65	6	179.167	0.590698	25.35	63	104.333	1	31	1.7	26.12	9.987	2.567
Z1066	68.83	12	217.583	0.945998	29.1333	84	124.333	0	46.3333	2.23333	27.42	10.064	2.518
Z1067	25.36	10	193.9	0.645178	21.6	69	101.333	1	36.6667	1.83333	25.54	9.937	2.241
Z1068	111.35	19	260.737	0.775737	31.3167	84	124.667	1	58.3333	2.43333	30.72	9.925	2.827
Z1069	47.73	14	201.571	0.647413	35.1833	79	130.333	0	46	2.1	32.52	10.733	2.854
Z1070	62.33	12	239.75	0.810567	29.6833	84	126.667	0	42	2.2	29.2	9.809	2.594
Z1071	36.47	14	153.929	0.688167	26.5167	74	112.333	1	42	2.1	25.4	9.604	2.505
Z1072	35.43	12	159.667	0.759916	28.3167	89	121	1	49.6667	1.93333	24.9	8.51	2.969
Z1073	86.42	20	209.65	0.854519	26.0333	89	122	1	41	2	27.24	8.509	2.822
Z1074	56.31	11	206.545	0.93618	27.75	79	112.667	0	50.3333	2	29.5	9.973	2.632
Z1075	45.94	17	165.059	0.703136	25.4833	65	104.667	0	28	1.8	25.02	9.797	2.44
Z1076	38.98	16	118	0.819915	26.1667	63	95.6667	1	32	1.7	23.26	9.636	2.469
Z1077	31.65	10	184	0.76087	23.35	57	91	1	36	2.05	25.6	9.262	2.425
Z1078	58.99	13	216.308	0.781294	27.9333	73	104.333	1	46.6667	1.96667	25.3	9.637	2.554
Z1079	67.01	15	248.667	0.735657	27.3167	86	130.333	1	50.6667	2.26667	29	8.961	2.828
Z1080	53.32	17	142.765	0.76061	32.7	84	125	1	54.3333	1.86667	24.6	10.265	2.846
Z1081	81.84	20	174.4	0.776663	33.0833	89	123	1	41.3333	1.96667	26.42	9.842	2.767
Z1082	38.72	11	171.091	0.80712	29.1667	85	124	1	38	2.3	25.06	9.659	2.77
Z1083	37.07	13	153.154	0.651431	30.8167	86	107	1	41	2	24.24	9.781	2.679
Z1084	57	14	173.786	0.866009	29.5833	84	124.667	1	50	2.13333	27.06	10.03	2.586
Z1085	31.46	13	155.231	0.610505	26.5833	67	98.3333	0	30.3333	1.9	21.2	9.58	2.583
Z1086	37.88	13	159.385	0.753861	25.2667	73	108	1	36.6667	1.76667	23.92	8.9	2.739
Z1087	49.52	11	228.909	0.720413	30.2	84	118	0	44	1.86667	29.54	9.936	2.71
Z1088	57.1	14	173.357	0.871446	29.4	81	107.667	1	35	2	24.96	9.254	2.841
Z1089	41.18	13	170.692	0.767012	27	75	107.667	0	33.3333	2.46667	19.76	8.275	3.058
Z1090	35.97	11	148.364	0.81924	27.7833	69	96.6667	0	34	1.6	25.3	7.748	3.174
Z1091	45.21	11	199.909	0.854479	25.3667	71	116	0	26	2.3	22.9	8.072	2.931
Z1092	41.26	14	165.786	0.691943	27.15	72	99	0	29.3333	2.2	19.58	8.39	3.027
Z1093	47.74	14	190.071	0.672679	27.85	72	103.667	0	31.6667	1.73333	21.8	7.968	3.097
Z1094	53.13	11	180.636	0.881731	32.4	92	119	0	29	2.13333	25.26	9.824	2.637
Z1095	60.12	13	230.846	0.841719	27.4833	91	127.333	0	40	1.73333	24.58	9.382	2.473
Z1096	49.29	13	239.538	0.840077	20.25	74	116.667	0	35.6667	2.06667	26.36	8.248	2.361
Z1097	44.38	14	163.929	0.859259	24.6167	129	88.3333	1	37.3333	2	20.6	7.855	3.091
Z1098	60.77	18	177.556	0.779099	26.5667	78	113.333	1	41.6667	1.7	24.42	8.751	2.766
Z1099	59.88	14	194.357	0.904079	25.9667	80	115.667	1	46	2	23.2	8.487	2.764
Z1100	29.56	17	125.353	0.601126	23.5833	114	107.667	1	34	1.76667	22.48	8.441	2.671
Z1101	29.29	13	161	0.759197	19.8833	129	96	1	37.6667	1.76667	20.78	8.023	2.637
Z1102	37.54	13	191.462	0.686621	24.8167	79	116	1	42.3333	1.9	24.88	9.617	2.521
Z1103	47.11	13	224.692	0.765491	23.55	80	117.333	1	40	1.83333	26.52	8.488	2.649
Z1104	40.56	12	195.833	0.795745	23.6833	75	108.333	1	30.3333	1.73333	22.54	8.685	2.526
Z1105	36.39	11	164.273	0.817377	26.95	79	113	1	39.6667	1.93333	23.86	9.616	2.51
Z1106	59.47	16	212.812	0.758003	25.95	80	109.667	1	39	1.96667	25.16	9.571	2.531
Z1107	39.89	13	153.308	0.77421	27	116	107.333	1	34.3333	1.9	21.46	9.233	2.666
Z1108	48.63	13	196.615	0.75939	27.3167	86	115.333	1	40.3333	1.9	23.18	9.622	2.55
Z1109	40.9	12	183.583	0.779846	26.5	79	114.333	1	39	1.76667	24.58	9.761	2.559
Z1110	50.33	15	195.067	0.796651	23.1	127	96.6667	1	30.3333	2	23.48	8.46	2.717
Z1111	48.53	9	241.556	0.807268	31.4333	79	125	1	40	2.13333	25.24	8.482	3.299
Z1112	41.24	13	180.615	0.832624	23.2	125	94.6667	1	34.3333	1.83333	23.62	8.148	2.757
Z1113	47.22	16	187.188	0.779633	22.4167	77	115	0	32.6667	1.73333	25.18	8.246	2.524
Z1114	51.7	13	244.692	0.789374	23.0167	79	116.333	1	41	1.86667	23.64	8.779	2.57
Z1115	22.94	9	175.444	0.673844	23.8667	126	87.6667	1	26	1.9	21.76	8.245	2.82
Z1116	35.01	12	173.917	0.751797	26.6167	84	110.333	1	45.6667	1.93333	26.22	9.756	2.462
Z1117	54.31	15	173.333	0.776154	28.1833	120	101.667	1	36.6667	1.6	25.78	9.778	2.669
Z1118	37.42	14	154.643	0.771363	25.2	77	116.667	0	37	1.73333	23.6	8.871	2.695
Z1119	28.49	13	193.077	0.560159	21.95	78	112.333	1	42.3333	1.8	24.64	8.862	2.376
Z1120	38.96	15	121.467	0.878156	25.9667	87	123.667	1	45.6667	1.83333	22.4	8.756	2.703
Z1121	38.84	10	230.1	0.707953	27	84	114.333	1	44.3333	2	26.78	9.726	2.552
Z1122	40.43	13	185.154	0.740341	24.8333	81	105.333	0	46.3333	1.8	25.4	9.868	2.403
Z1123	54.58	13	193.077	0.722311	33.05	84	116	1	39	2.23333	26.8	10.254	2.762
Z1124	50.82	14	200	0.669643	30.3167	80	117	1	40.6667	2.4	27.3	9.974	2.69
Z1125	46.74	12	184.25	0.86341	26.2	114	109.333	1	46.3333	1.76667	23.76	8.959	2.639
Z1126	17.86	12	163	0.48773	20.75	132	90.3333	1	41	1.9	22.7	8.848	2.737
Z1127	11.11	15	122.267	0.252999	25	130	97.6667	1	30	1.86667	21.6	9.702	2.58
Z1128	50.65	14	165.714	0.857759	29	79	113.667	1	47.6667	2.1	25.98	9.626	2.731
Z1129	50.16	15	196.867	0.670166	27.55	77	111	1	38	1.86667	24.44	9.724	2.649
Z1130	45.94	14	158.929	0.746067	29.1167	85	118.333	1	53.6667	2.03333	27.46	8.77	2.944
Z1131	58.74	15	204.867	0.874715	26.2333	100	117	0	44	2.06667	22.02	7.908	3.074
Z1132	47.39	16	152.625	0.720721	29.4667	84	103	1	42.6667	1.73333	25.4	9.843	2.605
Z1133	53.81	13	241.923	0.663275	29.3167	84	123.667	1	47.6667	1.93333	27.48	9.233	2.784
Z1135	37.92	11	133.545	0.844792	32.6667	98	110	0	35	1.9	22.22	7.546	3.493
Z1136	69.95	13	210.846	0.930682	28.5667	94	133.667	0	45.3333	1.96667	23.56	8.346	3.051
Z1137	59.24	14	175.786	0.853718	32.3333	81	117	1	38.3333	1.93333	25.9	9.641	2.906
Z1138	56.93	14	182.5	0.84501	28.1333	80	125.333	1	37.6667	1.96667	25.14	8.336	3.067
Z1139	40.96	10	193.5	0.852713	26.7833	79	128.333	0	44.6667	1.9	28.34	9.135	2.675
Z1140	39.47	15	159.267	0.703642	27.3333	79	111.667	1	42.3333	1.83333	23.66	9.116	2.806
Z1141	38.95	14	118.786	0.843656	31.8	84	119	1	40.3333	2.1	23.66	9.859	2.822
Z1142	71.25	17	175.765	0.789157	31.9	87	118.667	1	39.6667	2.1	26.46	9.262	2.849
Z1143	52.65	17	155.529	0.841906	25.0667	62	99	0	24.3333	1.63333	22.84	8.655	2.678
Z1144	44.11	10	173.7	0.781232	37.3667	80	129.667	0	48	1.96667	30.82	11.128	2.87
Z1145	77.18	16	203.938	0.83604	30.8333	84	117	1	46.6667	1.9	29.76	9.404	2.943
Z1147	60.16	14	216	0.806548	26.3833	93	123.333	0	39.3333	8.83333	27.34	9.693	2.564
Z1148	51.65	19	131.158	0.869583	25.6333	93	119.333	0	40	2.13333	23.82	9.732	2.397
Z1149	50.21	17	137.706	0.798377	30.1833	79	113.333	0	45.3333	1.8	27.98	10.101	2.59
Z1150	39.95	12	151	0.877483	26.9833	98	133	0	41.6667	2.03333	27.26	9.4	2.565
Z1151	49.53	15	215.4	0.660477	24.95	90	123.667	0	41.6667	2	26.04	9.257	2.429
Z1152	76.88	28	133.964	0.722741	29.6667	66	99	1	27	1.5	23.36	9.555	2.709
Z1153	NA	NA	NA	NA	NA	100	88	1	29	1.7	NA	NA	NA
Z1154	43.87	15	153.667	0.67462	30.6833	77	121	1	44	1.9	26.08	8.348	3.244
Z1155	34.01	13	128.615	0.814593	26.5833	74	111	1	45.3333	1.83333	26.28	9.474	2.593
Z1156	35.01	13	161.385	0.783127	23.1333	130	96.6667	1	29.3333	1.96667	23.22	8.546	2.735
Z1157	35.43	16	146.188	0.729372	22.6667	114	107.333	1	35	1.66667	23.6	9.225	2.392
Z1159	35.63	14	173.214	0.584742	26.6667	69	109.667	1	29.3333	1.63333	25.98	9.85	2.392
Z1160	39.56	17	134.529	0.798426	23.1	121	100	1	42.6667	1.86667	22.88	8.343	2.661
Z1161	68.6	19	166.263	0.858183	27.2833	79	123.667	1	40	1.93333	28.02	9.641	2.497
Z1162	49.79	15	149.733	0.881567	26.5167	81	127	1	41.3333	1.9	25.32	8.877	2.671
Z1163	45.78	13	153.769	0.934967	24.9333	74	124.667	1	36.3333	1.76667	27.34	8.594	2.654
Z1164	39.84	10	179.1	0.85483	27.9833	78	125.333	1	37.3333	2.03333	25.2	8.882	2.917
Z1165	37.83	15	142.067	0.701549	27.8	74	127	0	34.3333	1.6	26.84	10.054	2.513
Z1166	58.27	15	200.2	0.789211	26.7167	80	130.333	0	48	1.9	28.56	9.929	2.453
Z1167	43.7	13	151.769	0.838824	27.95	78	125.333	1	36.3333	2	25.06	8.943	2.841
Z1168	40.29	13	180.385	0.791045	23.0167	128	96	1	44	2.03333	25.58	8.34	2.668
Z1169	58.77	16	200.625	0.82866	27.5333	86	125.333	1	46.6667	2.33333	28.54	9.64	2.533
Z1170	38.23	17	152.235	0.602009	27.05	69	104	1	31	1.63333	23.04	9.695	2.551
Z1171	37.73	16	124.75	0.704409	29.3	67	113	1	32	1.7	24.06	9.948	2.771
Z1172	43.37	18	151	0.692053	24.8667	79	125.667	1	38	1.63333	26.86	9.497	2.469
Z1173	44.27	13	185.769	0.726708	26.2167	79	121.333	1	38	1.93333	26.54	8.653	2.728
Z1174	60.65	18	191.611	0.779646	23.55	79	119.333	1	40	1.76667	28.3	9.226	2.4
Z1175	42.75	14	179.929	0.892815	19.95	80	116.667	1	40	1.53333	25.22	8.294	2.364
Z1176	44.39	15	149.933	0.769675	27.95	80	126	1	40	2.06667	26.06	8.828	2.915
Z1177	45.95	14	164.929	0.831096	26.0167	80	127.333	0	45.6667	1.76667	30.06	9.883	2.482
Z1178	51.9	12	250.25	0.808525	22.6333	81	122.333	1	48.3333	2.23333	29.2	9.342	2.426
Z1179	13.63	11	159.455	0.315849	25.425	73	104.333	1	34.3333	1.7	23.78	8.713	2.692
Z1180	31.73	15	160.133	0.740633	20.1333	128	95.6667	1	33.6667	1.7	24.76	9.003	2.335
Z1181	43.05	14	188	0.715046	25.5833	84	123.667	1	41.3333	1.86667	28.64	9.599	2.477
Z1182	38.31	16	169.5	0.617994	25.7333	75	121.333	1	40.3333	1.83333	25.42	9.309	2.485
Z1183	58.55	14	180.857	0.859005	28.9167	79	124.667	1	40.6667	2	26.66	8.958	2.857
Z1184	19.53	13	182.385	0.40911	21.1	129	91.3333	1	31.6667	1.93333	22.38	8.719	2.374
Z1185	24.56	12	176.333	0.657372	19.6667	128	105	1	31.3333	1.9	24.6	8.66	2.377
Z1186	39.33	15	184.533	0.794075	19.35	76	109	0	41.6667	1.83333	25.5	8.514	2.269
Z1187	33.84	13	160.692	0.712781	23.9167	74	109.333	1	32.6667	1.76667	23.44	8.429	2.676
Z1188	45.35	13	186.308	0.750206	26.3833	83	123.667	1	44.6667	2.36667	28.16	9.506	2.629
Z1189	66.41	22	162.955	0.768201	25	76	118.667	1	40.3333	1.8	26.9	9.482	2.421
Z1190	36.28	14	172	0.767442	19.9167	67	107	0	32.3333	1.7	25.48	8.505	2.429
Z1191	46.99	14	199.286	0.736918	25.8333	80	123	0	50.6667	2.26667	29.46	9.262	2.525
Z1192	61.67	15	185.933	0.852994	27.5833	112	125	1	32.3333	1.63333	26.08	9.084	2.687
Z1193	57.22	17	168.118	0.862841	25.4833	115	105	1	39	1.75	23.38	8.564	2.839
Z1194	78.96	15	197.4	0.908815	30.4333	79	119.667	1	43.3333	2	25.64	8.825	3.09
Z1195	39.66	14	214.643	0.597005	24.2667	126	94	1	35.3333	2	22.68	8.477	2.863
Z1196	41.62	14	143.786	0.815698	25.8	75	116.667	1	41	2	25.28	8.688	2.701
Z1197	41.1	12	149.833	0.883204	26.95	121	100.667	1	30	1.85	22.48	8.801	2.868
Z1198	26.19	10	190.3	0.610615	23.5833	128	90.6667	1	28.6667	1.86667	22.4	8.153	2.964
Z1199	37.02	11	181.727	0.869935	22.8833	118	106.667	1	31	1.83333	23.16	8.642	2.589
Z1200	41.74	16	138.25	0.764919	25.9167	67	108.333	1	28.3333	1.66667	23.56	8.836	2.728
Z1201	28.77	10	182.1	0.644152	26.3333	74	122	0	42.3333	1.66667	28.38	9.951	2.423
Z1202	34.77	9	192.667	0.763552	28.3333	71	115	1	32.3333	1.8	28.04	9.839	2.646
Z1203	62.2	13	238.923	0.784932	28.45	86	128.667	0	43.6667	2.16667	27.08	9.786	2.596
Z1204	66.65	14	220.929	0.888458	25.6667	79	133.333	0	54.6667	1.76667	29.24	9.608	2.476
Z1205	34.9	13	168.769	0.769371	22.4	63	104.667	0	39	1.75	26.3	9.013	2.542
Z1206	58.17	17	164.882	0.825187	26.9333	122	102.333	1	34	1.96667	24.78	9.019	2.859
Z1207	31.14	19	144.684	0.730084	18.9833	123	86	1	31.6667	1.86667	21.06	7.65	2.876
Z1208	25.26	10	224.5	0.646325	20.6333	123	95.6667	1	40.6667	1.93333	23.5	8.111	2.732
Z1209	49.55	13	186.154	0.772727	29.7833	84	109.333	1	53.3333	2.03333	28.24	9.803	2.634
Z1210	54.22	13	188.692	0.793314	29.6167	86	125.667	1	55.6667	2.2	28.42	8.949	2.969
Z1211	44.55	15	157.667	0.604228	34.2333	78	129.333	0	44.3333	2.4	27.18	10.273	2.9
Z1212	46.09	15	221.133	0.687971	21.1833	76	119.667	0	38.3333	1.8	23.3	8.251	2.48
Z1213	50.68	19	156.579	0.72437	24.5333	74	109	0	34.6667	1.76667	24.8	8.655	2.712
Z1214	38.67	16	158.062	0.689601	22.8833	74	110.333	0	35.6667	1.76667	24.06	8.395	2.629
Z1215	34.39	15	166.267	0.655172	21.9667	71	105.667	0	31	1.6	24.22	8.606	2.519
Z1216	45.89	17	157.765	0.831842	21.65	75	107	0	36.3333	1.73333	25.32	8.501	2.399
Z1217	38	15	139.667	0.694988	27.6833	75	120	1	38.6667	1.86667	26.8	9.819	2.571
Z1218	38.73	11	206.727	0.73175	25.75	76	114	1	37.6667	1.8	26.28	9.553	2.5
Z1219	55.46	13	202.538	0.756931	30.1667	85	121.333	1	55	2	30.66	10.018	2.64
Z1220	66.68	14	201.143	0.84304	29.9167	79	119	1	53.3333	2.03333	30.6	9.654	2.638
Z1221	51.7	14	183.143	0.791342	27.4	72	102.333	1	34.3333	1.93333	27.1	9.383	2.604
Z1222	26.26	10	152.9	0.672989	26.7167	72	106	1	42.6667	1.9	25.24	9.584	2.432
Z1223	52.94	11	188.545	0.87946	30.9167	88	132.667	0	40.6667	2.03333	28.18	9.916	2.665
Z1224	49.52	13	174.385	0.830613	28.8833	78	124.667	0	39	1.76667	24.66	9.585	2.613
Z1225	39.6	13	148.538	0.789228	28.4833	76	113.333	0	43	2	28.12	9.968	2.468
Z1226	33.84	13	137.077	0.822671	24.8167	72	109.333	1	28.6667	1.96667	23.66	9.411	2.46
Z1227	31.41	15	157.933	0.55171	25.8167	69	107.667	1	33.3333	1.76667	25.8	9.557	2.508
Z1228	38.85	13	146.231	0.721199	32.2667	84	118	1	43	1.93333	27.44	8.895	3.121
Z1229	67.48	16	165.938	0.919021	30.2833	79	121	1	41	2.1	25.14	8.4	3.279
Z1230	42.66	12	184.583	0.764334	27.1	78	122.667	1	44.6667	2.06667	25.98	8.392	2.868
Z1231	47.14	12	154.75	0.898761	30.1333	78	120	1	42.6667	2.03333	27.36	8.719	3.054
Z1232	34.55	11	130.273	0.881368	28.9667	80	117.667	1	40.3333	2.03333	24.76	8.442	2.875
Z1233	26.15	11	110.818	0.823626	27.3	61	97.3333	0	27	1.75	22.34	9.752	2.495
Z1234	41.13	16	142.875	0.730971	27.0833	119	95.6667	1	33.3333	1.66667	24.92	9.698	2.613
Z1235	48.23	12	229.917	0.821312	24.6167	81	116	1	41.3333	1.76667	29.46	9.592	2.263
Z1236	42.72	17	193.824	0.679818	23.2667	68	100.333	1	34.5	1.45	26.14	9.852	2.433
Z1237	43.16	15	148.867	0.767577	27.2	72	107.667	0	36.6667	1.86667	23.96	9.67	2.59
Z1238	48.08	14	186.571	0.721669	27.5833	81	121	1	41.3333	1.93333	26.4	9.747	2.54
Z1239	56.77	15	179.467	0.767831	29.6	80	120.333	0	41.3333	1.73333	31.44	10.46	2.607
Z1240	57.84	15	167.733	0.771463	32.1	85	132	0	46	1.96667	31.66	10.747	2.691
Z1241	52.73	14	159.786	0.740724	35.3167	81	130.667	0	47	1.9	31.76	10.522	2.853
Z1242	30.46	16	126.312	0.633845	24.9833	65	97	0	25.3333	1.4	24.1	10.068	2.436
Z1243	36.84	17	117.765	0.702298	27.65	74	106.333	0	40	1.46667	26.16	10.032	2.52
Z1244	42.58	17	143.765	0.673895	26.7	70	95	0	35	1.53333	26.6	10	2.521
Z1245	49.23	14	197.857	0.794224	24.3833	75	107.333	1	35.3333	1.83333	23.92	8.783	2.579
Z1246	41.37	12	206.083	0.733118	25.8667	80	113.667	1	43	1.96667	26.3	9.581	2.394
Z1247	24.65	12	115.917	0.667146	28	90	111.667	0	26.3333	1.86667	17.2	7.108	3.293
Z1248	50.91	17	187.176	0.731301	23.5667	81	116	1	37.3333	1.8	23.7	8.597	2.521
Z1249	43.66	15	166.4	0.779647	23.3	115	106	1	30.3333	1.73333	23.64	8.501	2.683
Z1250	34.17	12	155.75	0.853933	22.4	61	93.6667	0	26	1.6	21.86	9.304	2.324
Z1251	51.23	11	186.727	0.958617	33.1667	81	118.667	1	46.3333	2	26.78	9.003	3.092
Z1252	46.21	18	140.222	0.748811	26.75	65	95.6667	1	23	1.4	24.62	9.798	2.448
Z1253	51.89	14	171.143	0.801336	28.65	69	116.667	1	33	2.03333	23.62	9.575	2.623
Z1254	27.07	6	230.833	0.778339	27.3833	60	97.3333	0	32.3333	1.66667	20.28	8.077	2.944
Z1255	55.67	13	187.154	0.835594	30.2667	87	123	0	39.6667	1.93333	26.075	9.775	2.546
Z1256	36.27	12	142.833	0.830805	27.1167	74	107	1	38.3333	1.86667	25.2	9.483	2.593
Z1257	50.08	10	217.5	0.829885	30.3	85	113.667	1	39.6667	2.13333	26.52	9.628	2.802
Z1258	45.45	12	189.167	0.805727	26.5333	83	112	1	38.1667	1.96667	22.48	9.458	2.555
Z1259	30.33	8	142.125	0.901495	30.7	91	114.667	0	21.7	1.7	18.88	7.419	3.374
Z1260	48.88	10	287.2	0.797702	24.8	79	113.333	1	38.3333	2.26667	27.04	9.139	2.6
Z1261	61.49	12	210.583	0.818757	33.0167	81	121.667	1	54	2.06667	25.14	9.389	2.89
Z1262	24.6	8	105.5	0.866114	35.9	96	114	0	26.3333	1.56667	20.62	9.25	3.375
Z1263	21.01	8	208.25	0.543818	25.85	78	102	0	44.3333	1.93333	24.68	7.777	3.096
Z1264	83.24	14	293.714	0.725438	30.0833	79	125.667	1	57	2.5	29.24	9.226	2.887
Z1265	45.45	9	205.778	0.87581	29.85	89	119.667	0	29.6667	1.9	21.08	7.894	3.176
Z1266	73.74	14	226.429	0.905363	27.2167	86	128	1	45	2.06667	28.16	10.085	2.4
Z1267	56.91	16	162.25	0.924884	25.0333	80	109.333	0	45.6667	2.4	25.1	9.022	2.473
Z1268	40.39	14	141.643	0.914271	24.3167	91	120.667	0	35.6667	1.86667	25.7	9.846	2.31
Z1269	NA	NA	NA	NA	NA	78	107	1	49.3333	1.9	NA	NA	NA
Z1270	61.64	15	234.267	0.824986	22.3333	79	118.667	1	44.3333	1.96667	24.52	8.8	2.521
Z1271	47.23	10	271.1	0.642198	28.8167	85	136.333	1	48.6667	2.36667	30.2	9.869	2.679
Z1272	33.71	13	169	0.572144	28.5667	80	119.333	0	39.3333	2.2	25.22	10.329	2.59
Z1273	50.13	13	186.462	0.792492	27.6333	84	116.333	1	36.6667	2.23333	24.58	9.609	2.663
Z1274	35.15	15	172.267	0.663313	27.0167	77	115	1	35.6667	1.73333	25.1	9.91	2.609
Z1275	77.69	15	258.333	0.871226	24.9	79	114.667	0	39.6667	1.86667	31.08	9.79	2.413
Z1276	50.68	11	204.091	0.862806	28.6333	79	129	1	44.3333	2.3	28.76	8.767	2.997
Z1277	50.36	13	146.692	0.889879	32.3	84	120.333	0	39.3333	2.16667	24.84	10.016	2.907
Z1278	46.81	13	204.923	0.751502	26.2333	79	112.333	1	38	2.13333	24.82	9.624	2.503
Z1279	53.54	11	203.818	0.881356	28.8	79	125.333	0	54.3333	2.36667	30.04	9.709	2.75
Z1280	45.24	10	236.8	0.811655	24.3333	128	101.333	1	37.6667	1.93333	24.34	8.121	2.925
Z1281	37.66	12	154.083	0.806382	27.0333	130	102.333	1	30.3333	2.13333	21.3	8.528	3.054
Z1282	54.16	15	170.667	0.900391	25.4667	112	111.667	0	35	2	21.98	9.483	2.503
Z1283	44	13	161.923	0.828504	28.1	90	119.667	0	38.3333	2.16667	25.56	10.026	2.546
Z1284	45.04	11	159.455	0.86488	31.6667	107	121.667	0	32	2.16667	25.3	9.958	2.779
Z1285	24.78	13	199.308	0.4423	23.9667	129	96	1	27.6667	2.1	20.16	8.659	2.782
Z1286	30.46	11	186.091	0.713239	23.4333	128	97	1	27	1.9	22.24	8.262	2.737
Z1287	34.8	9	210.889	0.798736	24.9333	87	121.333	0	34.6667	2.06667	24.72	9.805	2.31
Z1288	72.37	21	156.095	0.873093	27.3333	85	121.333	1	41.3333	1.8	25.64	9.54	2.486
Z1289	32.3	12	149.167	0.682682	29.0333	88	123.333	1	36	1.86667	23.64	9.622	2.683
Z1290	32.11	9	155.667	0.806567	30.4833	121	106.667	0	36	2.2	21.8	9.733	2.762
Z1291	26.98	10	137.4	0.872635	24.9833	121	103	1	26.6667	1.86667	26.08	9.024	2.788
Z1292	39.51	14	144.786	0.807597	25.2333	64	99.3333	0	24.3333	1.7	22.74	8.472	2.655
Z1293	31.7	12	136	0.797794	24.95	65	99.3333	1	28.6667	1.63333	24.16	9.806	2.406
Z1294	25.46	9	125.111	0.920071	25.7667	60	99.3333	1	28.6667	1.7	22.88	9.805	2.455
Z1295	35.72	11	177.636	0.744115	25.5833	66	106.333	0	29	1.9	23.66	9.227	2.54
Z1296	39.42	10	174.3	0.87206	26.5167	63	101	0	22.3333	2.1	22.98	9.245	2.532
Z1297	41.58	14	139.286	0.851282	26	66	106.333	1	23	1.7	21.94	8.351	2.775
Z1298	35.78	9	182.667	0.922749	24	64	106.333	0	29.6667	2.06667	25.68	8.927	2.376
Z1299	49.82	20	131.1	0.79405	24.6333	60	93.3333	0	28.3333	1.7	23.2	8.395	2.66
Z1300	39.22	13	159.846	0.836381	23.0167	62	89	1	25	1.66667	22.36	8.759	2.554
Z1301	32.36	16	139.188	0.634935	24.8833	61	90.6667	0	24.3333	1.8	22.1	8.519	2.748
Z1302	37.99	7	310.429	0.760699	24.35	85	109.667	0	36.6667	2.53333	24.58	8.222	2.822
Z1303	31.02	14	135.071	0.809625	22.0333	59	93.3333	0	28.5	1.5	21.46	9.135	2.398
Z1304	31.5	8	184.5	0.813686	28.65	97	110.667	0	30	2.36667	17.18	8.046	3.23
Z1305	36.85	11	157.545	0.893249	24.35	61	95.3333	0	28.3333	1.76667	24.94	9.633	2.346
Z1306	20.38	9	148.556	0.59985	25.7333	64	87.6667	1	30.3333	1.83333	23.02	9.314	2.495
Z1307	33.23	10	158.4	0.848485	26.6667	66	104.667	1	30.6667	1.96667	22.46	9.55	2.709
Z1308	44.28	16	134.125	0.790308	27	63	97.3333	0	28	1.76667	23.98	9.107	2.597
Z1309	27.24	8	209	0.709928	26.05	92	101	0	32.6667	2	21.4	7.492	3.152
Z1310	35.67	16	115	0.816304	26.25	65	92.3333	0	27	1.56667	19.8	9.646	2.562
Z1311	42.22	13	146.154	0.884211	26.6	64	93	0	25	1.8	22.74	9.088	2.687
Z1312	33.62	15	167	0.628743	23.2	70	112	0	26	1.9	24.7	9.589	2.34
Z1313	31.95	16	109.812	0.686966	28.2833	66	109.333	0	29	1.6	23.34	10.138	2.551
Z1314	28.41	12	115.417	0.801444	26.4	64	103.667	1	29.3333	1.6	23.52	9.747	2.517
Z1315	32.29	12	159.75	0.736568	23.95	64	90.3333	1	28.3333	1.73333	22.06	8.933	2.625
Z1316	43.53	12	150.417	0.781163	32.8833	77	128	1	43.6667	2.03333	28.94	9.856	2.914
Z1317	46.61	12	212.75	0.684685	27.6833	88	123	1	49	2.2	29.56	9.293	2.766
Z1318	29.28	11	168	0.561688	31.3333	86	120	1	49	2.03333	28.6	9.524	2.927
Z1319	56.01	13	147.462	0.872196	36.15	89	121	1	50.3333	1.8	25.38	10.401	2.878
Z1320	48.54	18	120.667	0.732965	34.0333	88	125.667	0	44.6667	2.03333	25.56	10.434	2.841
Z1321	32.48	9	179.889	0.723904	30.5833	85	130.333	0	36.6667	2.1	28.98	9.344	2.713
Z1322	56.37	14	198.929	0.689408	31.1333	89	117.667	1	47	2.13333	27.62	9.404	2.808
Z1323	40.75	10	187.1	0.746125	31.9833	85	128	0	39.6667	2.1	30.36	10.502	2.696
Z1324	44.62	12	189.5	0.745383	28.7333	84	128.333	0	41.6667	2.1	28.56	11.612	2.367
Z1325	61.18	15	167.533	0.760446	33.8	88	126.333	1	42.6667	2.2	28.34	9.929	2.955
Z1326	42.02	10	218.9	0.720877	28.1833	89	102	1	46	2.13333	25.42	9.069	2.856
Z1327	49.1	13	145	0.805305	34.7167	88	118.667	0	50.3333	1.76667	27.62	10.664	2.812
Z1328	48.75	11	180.182	0.857719	32.05	85	126.333	1	42	2.3	30.42	10.285	2.81
Z1329	39.38	10	166.3	0.846663	30.6333	88	120.333	1	45.6667	2.13333	23.62	9.92	2.705
Z1330	35.59	10	133.9	0.798357	34.6333	87	120.333	1	51.3333	2	25.74	9.761	2.993
Z1331	44.81	12	187.75	0.713715	30.5667	82	129	1	50	2.1	28.06	9.82	2.722
Z1332	47.78	13	201.615	0.683327	28.1333	84	119	1	46	9.8	28.14	8.676	2.968
Z1333	37.51	11	164.364	0.676438	32.9333	87	124.333	1	41	1.93333	29.8	9.97	2.818
Z1334	39.99	13	147	0.74359	29.85	86	114	1	48.3333	1.93333	28.7	9.915	2.629
Z1335	48.96	12	238.917	0.645971	27.8667	85	117.667	1	45	2.13333	27.8	9.59	2.792
Z1336	61.04	19	164.632	0.742647	28.1833	84	116.667	0	52	2.1	28.86	9.853	2.642
Z1337	60.66	17	160.941	0.671053	36.5833	80	124.333	0	38.3333	2.03333	30.88	10.723	2.961
Z1338	49.72	12	201.833	0.723369	29.6833	85	127.667	0	48	1.8	28.32	10.505	2.568
Z1339	55.68	18	175.389	0.756098	25.4167	87	124.333	0	33.3333	1.83333	27.56	9.636	2.472
Z1340	37.7	10	194.3	0.778693	26.6667	86	127	1	33.6667	2	28.32	9.985	2.439
Z1341	50.55	13	182.462	0.730185	30.9	82	115.667	1	43.6667	1.9	29.42	10.164	2.546
Z1342	47.83	14	140.857	0.81998	31.1833	91	120	1	43.3333	2.23333	23.74	10.44	2.684
Z1343	43.52	9	182.111	0.85906	32.55	90	120	0	42	2.26667	26.8	10.35	2.635
Z1344	47.03	12	186.583	0.794551	27.7167	90	129.667	1	48.3333	2.33333	29.26	9.863	2.529
Z1345	34.12	10	157.3	0.869676	27.4167	85	124	0	44.3333	1.76667	29.04	10.279	2.601
Z1346	35.22	10	188.5	0.633952	32.8667	87	125.667	1	56	1.86667	29.86	10.266	2.751
Z1347	42.82	13	163.769	0.673556	32.1833	87	122	1	37	2.06667	26.92	9.488	2.777
Z1348	35.24	11	197.818	0.612132	27.8333	85	125.333	0	35.3333	2.26667	28.66	10.107	2.603
Z1349	49.62	12	187.833	0.747116	31.5333	89	129.667	1	38	1.83333	29	9.8	2.818
Z1350	45.59	12	160.75	0.893727	28.3667	84	109	1	39.6667	1.9	23.66	9.819	2.6
Z1351	51.25	12	254.417	0.770717	23.0833	86	114.667	0	40.6667	2.96667	23.06	8.35	2.646
Z1352	36.12	13	142.615	0.631068	34.25	81	121.333	0	39.3333	2.06667	29.72	10.462	2.659
Z1353	50.09	15	174.8	0.731121	29.2	85	130.667	1	43.3333	2.16667	29.34	10.452	2.528
Z1354	39.11	13	153.615	0.723085	29.0333	85	125.667	0	48.6667	1.86667	27.96	10.266	2.578
Z1355	39.8	14	144.571	0.644763	32.5667	88	122.667	0	45	1.96667	29.64	10.177	2.808
Z1356	44.6	10	168.6	0.908066	31.1333	90	122.667	1	40.3333	2.23333	25.24	9.532	2.842
Z1357	42.87	9	181.111	0.841718	34.1667	87	117.667	0	42.6667	2.06667	30.1	10.431	2.786
Z1358	45.32	15	161.4	0.682363	29.2	84	129	1	47.3333	1.83333	29.36	9.806	2.597
Z1359	38.49	12	178.917	0.673498	29.4	85	122	0	37.3333	2.06667	28.62	9.281	2.746
Z1360	47.1	12	173.75	0.770743	30.9167	86	119	1	42.3333	1.83333	29.28	10.566	2.552
Z1361	47.12	14	157.643	0.668328	32.9667	82	130	1	52.6667	2.13333	30.06	10.336	2.792
Z1362	35.44	13	139.923	0.664101	30.9333	79	115.667	1	54.3333	1.9	26.5	9.927	2.759
Z1363	48.68	11	232.636	0.661977	30.6833	88	117.667	0	53.3333	1.93333	29.2	10.479	2.651
Z1364	52.29	18	135	0.688477	33.4	87	117.667	0	53.3333	1.96667	28.24	10.027	2.819
Z1365	59.49	15	180.8	0.721608	32.1667	86	133.333	0	37	2.26667	33.62	10.378	2.74
Z1366	45.84	13	206	0.626587	29.8167	89	120.667	1	50.3333	1.83333	26.2	10.147	2.6
Z1367	56.09	10	214.9	0.801303	35.1333	87	139.333	1	52.3333	2.36667	30.6	10.351	2.931
Z1368	41.63	11	165.909	0.718356	34.2333	87	117.333	1	47	2	27.9	10.16	2.845
Z1369	56.58	20	159.4	0.764115	26.25	75	120	1	34.3333	1.86667	24.82	9.915	2.454
Z1370	34.85	12	169.833	0.767419	24.5	77	110.333	1	40.6667	1.83333	22.5	8.515	2.657
Z1371	45.78	14	185.357	0.625819	30.2	83	130	1	42	2.2	31.8	10.12	2.711
Z1372	44.13	10	183.5	0.889918	29.0833	84	126.333	0	43.6667	1.83333	28.68	10.121	2.543
Z1373	40.45	10	171.1	0.836353	30.95	93	115.333	0	42.3333	2.33333	24.48	10.337	2.612
Z1374	42.25	14	167.143	0.673077	29.7167	90	115.333	0	41.6667	2.13333	22.12	10.223	2.627
Z1375	31.27	8	230.5	0.72885	25.4	87	123.667	0	40.8333	2.03333	28.58	9.529	2.495
Z1376	60.67	15	201.467	0.78822	27.9167	92	122.667	0	39.6667	2.03333	27.14	9.902	2.595
Z1377	39	11	174.545	0.821354	26.7167	91	126.667	0	34.6667	1.86667	26.38	9.772	2.478
Z1378	53.99	15	158.467	0.87379	27.8833	92	126.333	0	34	1.83333	25	9.713	2.548
Z1379	47.42	18	120.556	0.9447	23.7167	88	115.333	0	41.6667	1.8	24.36	9.28	2.421
Z1380	60	14	216.5	0.853184	24.1833	91	119	0	40	2.06667	28.84	9.035	2.51
Z1381	43.26	11	205.273	0.721878	29.4	79	128.333	0	46	2.26667	26.6	9.789	2.653
Z1382	49.37	14	183.071	0.812719	24.8	85	110.333	1	37	2	24.96	9.545	2.383
Z1383	57.65	13	236.462	0.725114	27.7833	86	118.333	1	35.6667	2	24.24	9.587	2.605
Z1384	59.37	10	223.6	0.923971	31.55	90	129.333	0	40.3333	2.03333	28.7	10.164	2.659
Z1385	42.77	9	281.889	0.694915	25.7833	81	127.333	1	36	2	27.36	8.654	2.741
Z1386	42.5	13	180.692	0.704129	26.85	88	122	1	35.6667	1.96667	27.2	9.485	2.523
Z1387	59.86	12	182	0.85348	35.05	91	131	1	42.6667	2	27.14	10.159	2.857
Z1388	74.89	17	164.706	0.892857	32.6167	86	126	0	41.3333	1.83333	28.1	10.455	2.625
Z1389	47.58	16	108.188	0.820913	36.5333	87	130	1	43	1.9	24.74	10.19	2.947
Z1390	49.61	16	157.688	0.799049	25.4	86	118.667	0	39.6667	1.96667	28.7	9.868	2.38
Z1391	53.84	16	144.562	0.875919	28.35	85	128	1	37.3333	1.8	24.8	9.818	2.52
Z1392	45.88	11	195.727	0.834185	27.35	87	129.333	1	41	2.03333	28.08	9.969	2.463
Z1393	50.68	16	117.875	0.886532	32.55	88	122	1	36	2.2	26.92	9.305	2.539
Z1394	41.21	11	165.545	0.829764	28.35	86	116	0	39.6667	2.13333	26.52	9.869	2.48
Z1395	37.28	13	196.923	0.583594	27.1333	84	122.667	1	36.6667	2.06667	29.58	9.519	2.488
Z1396	55.9	15	223.133	0.603227	30.0667	88	128	0	39.3333	2.13333	28.96	9.865	2.641
Z1397	41.66	8	236.375	0.764146	31.4167	88	124.333	1	38.6667	2.13333	28.74	9.804	2.711
Z1398	51.24	12	205.667	0.846434	26.85	79	138.333	1	37.3333	2.1	28.46	9.522	2.537
Z1399	39.09	8	229.5	0.813181	28.25	88	118.667	1	34.6667	2.13333	23.78	9.536	2.593
Z1400	33.73	9	231	0.634921	27.8	87	126.333	1	41.6667	2.06667	27.52	9.606	2.656
Z1401	52.67	12	227.75	0.791438	26.6333	90	128	0	38.3333	2.2	26.14	9.661	2.492
Z1402	76.1	13	236.615	0.921977	27.8	89	119	1	43.3333	2.03333	27.24	9.35	2.76
Z1403	55.34	13	202.154	0.775495	29.5	89	125	0	39	2.2	26.72	10.009	2.627
Z1404	55.43	16	153.562	0.911681	25.7667	89	114	0	42	1.66667	26	9.61	2.419
Z1405	53.86	17	209.176	0.769685	22.2	84	112.667	1	43.6667	1.8	25.52	9.324	2.419
Z1406	87.35	12	276.167	0.8793	31.6833	90	132.667	1	44	2.23333	29.46	10.32	2.567
Z1407	55.76	14	185.643	0.741824	32.5	87	125.667	0	36	1.83333	27.02	10.302	2.725
Z1408	57.26	14	221.357	0.654727	31.0333	87	132.333	0	47	1.93333	28.64	10.435	2.629
Z1409	46.98	12	172.417	0.714838	34.8	90	120.667	1	37.6667	2	24.8	9.449	3.142
Z1410	38.26	10	200.2	0.795205	25.5333	89	129.333	1	37.3333	2	26.96	9.455	2.668
Z1411	59.4	11	218.545	0.849418	31.0167	79	124.333	0	39.3333	1.96667	23	9.804	2.793
Z1412	107.1	12	489.833	0.830725	22.8333	86	121.333	0	39	2.86667	26.18	8.311	2.738
Z1413	59.79	14	187.571	0.887662	27.8	84	122	1	36.6667	1.8	25.06	9.541	2.565
Z1414	57.42	18	254.222	0.552229	24.9833	85	110	1	39	1.9	26.42	9.489	2.497
Z1415	57.33	15	201.4	0.721946	28.15	84	126.667	0	40	1.83333	28.98	10.078	2.665
Z1416	58.23	14	191.286	0.867438	26.95	91	119	0	26.3333	1.93333	26.66	9.64	2.518
Z1417	46.37	12	163.333	0.816327	31.75	87	123.667	1	47	1.83333	26.9	10.055	2.646
Z1418	47.11	12	183.583	0.80118	28.8167	85	125.333	0	39.3333	2.4	25.98	9.841	2.664
Z1419	62.48	19	181.053	0.734012	26.3667	88	116.667	0	45	1.83333	28.14	9.823	2.402
Z1420	56.86	12	222.75	0.73251	30.55	87	125.333	0	39.6667	1.9	28.3	10.3	2.687
Z1421	48.83	12	176	0.795928	30.85	87	125	1	31	1.83333	26.3	9.757	2.745
Z1422	45.43	14	152.5	0.831382	27.5	93	113	0	38.3333	1.9	23.08	9.571	2.551
Z1423	63.08	14	253.857	0.712155	26.6	81	118.667	1	35.6667	1.93333	29.98	9.542	2.585
Z1424	47.3	13	191.615	0.851465	23.55	90	113	0	31	1.86667	26.82	9.292	2.364
Z1425	58.24	12	242.917	0.826072	25.3	88	111.667	0	35	1.83333	27.48	9.648	2.483
Z1426	58.19	14	200	0.8875	24.45	91	120	0	35.3333	1.96667	26.16	9.145	2.43
Z1427	59.53	13	204.154	0.790505	30.2667	85	128.667	0	36.6667	2	26.1	9.951	2.606
Z1428	72.87	16	249.625	0.777166	24.5833	88	111.333	1	48	1.43333	26.08	9.441	2.477
Z1429	54.85	12	194.917	0.826849	30.5833	88	124.333	0	32	1.9	25.26	10.262	2.562
Z1430	73.92	17	253.353	0.798003	22.7167	92	115	1	36.3333	1.9	25.76	9.2	2.311
Z1431	51.25	13	157.077	0.901567	29.3667	85	116	0	40.6667	1.8	29.48	9.946	2.592
Z1432	54.89	13	234.692	0.721075	26.65	85	132	0	35.6667	1.93333	24.76	9.84	2.468
Z1433	48.1	11	256.455	0.601205	30.4667	86	136	0	42.3333	2.03333	30.32	10.112	2.665
Z1434	66.2	17	190.294	0.761978	29.5667	74	104	0	37.3333	1.83333	25.4	9.796	2.708
Z1435	58.67	14	181.857	0.847604	29.5667	88	122.667	0	38.3333	1.9	30.24	10.143	2.639
Z1436	51.2	12	199.333	0.830686	28.0167	86	127.333	0	38.6667	1.73333	31.14	9.696	2.606
Z1437	42.57	11	208.182	0.831878	23.8	85	116.333	0	29.6667	1.7	26.3	8.749	2.531
Z1438	89.59	17	213.176	0.869757	29.4833	84	122.667	0	39.3333	1.83333	28.66	10.333	2.54
Z1439	49.87	11	196.636	0.911234	26.7667	87	126	0	30.6667	1.86667	29.78	9.518	2.556
Z1440	46.98	13	166.077	0.828624	28.2	86	114.333	0	38.3333	1.76667	28.42	9.956	2.485
Z1441	65.73	14	211.929	0.814628	28.5167	86	114	1	47.3333	2.06667	27.32	8.963	2.811
Z1442	51.2	14	171.286	0.869892	26.05	89	119.333	0	33	1.7	27.14	9.33	2.405
Z1443	50.04	14	187.643	0.727826	28.45	81	120.667	0	31.3333	2.03333	24.08	9.61	2.559
Z1444	49.43	13	171.615	0.760197	31.4167	79	114.667	1	37.6667	1.96667	24.92	9.828	2.92
Z1445	43.13	9	196.333	0.890775	29.5333	90	123.333	0	35.6667	1.76667	30.74	10.214	2.566
Z1446	47.61	16	180.25	0.712205	24.5167	89	116.667	1	38.3333	1.6	26.94	9.611	2.512
Z1447	43.83	13	173.923	0.772225	26.6167	91	118	0	37.6667	1.76667	27.74	9.79	2.515
Z1448	61.02	14	158.571	0.867117	34.4333	92	140.333	0	40	1.96667	28	10.567	2.691
Z1449	48.73	11	202.182	0.816996	29.4833	87	118	1	39.6667	2.26667	24.02	9.704	2.645
Z1450	57.23	13	190.385	0.830303	30.8	87	121	1	42.6667	2.2	27.5	9.077	2.914
Z1451	55.68	12	224.083	0.843808	26.7833	87	129.333	0	39.3333	2.06667	29.48	9.799	2.47
Z1452	45.88	11	197.364	0.730539	31.65	93	126.667	0	40.3333	1.96667	23.1	10.23	2.662
Z1453	72.33	13	248	0.744107	33.2	88	123.667	1	39.3333	2.2	27.54	9.438	2.984
Z1454	45.47	12	200.75	0.765463	27.0667	85	123.667	0	37.3333	2	26.8	9.742	2.569
Z1455	52.02	12	206.917	0.734193	30.85	85	132.333	0	33.6667	1.83333	28.78	9.713	2.694
Z1456	51.48	16	202.75	0.691739	24.3333	78	112	1	33.6667	1.96667	25.94	8.94	2.557
Z1457	61.46	11	246.455	0.821099	30.35	85	124	0	42.3333	1.96667	28.76	10.078	2.644
Z1458	47.71	10	195.5	0.828645	32.4667	90	127.333	0	33.3333	2.06667	28.12	10.164	2.676
Z1459	35.24	10	194.4	0.790123	24.8667	71	106	0	33.3333	1.63333	25	9.606	2.615
Z1460	35.61	12	152	0.86568	23.35	73	106.667	1	33	1.56667	23.02	8.671	2.715
Z1461	40.56	13	165.385	0.807907	26.3833	72	111.667	0	35	1.63333	28.04	9.645	2.414
Z1462	39.2	13	186.923	0.722222	26.6667	78	121	0	33	2.03333	25.78	9.591	2.511
Z1463	36.49	11	169.364	0.780998	28.7667	74	111.333	0	40	1.56667	23.6	10.339	2.631
Z1464	45.69	14	217.786	0.698262	23.6333	71	113.333	0	32.6667	1.7	25.14	9.768	2.426
Z1465	31.2	9	220.667	0.705438	24.9333	76	105.333	0	34.6667	1.7	24.38	9.598	2.484
Z1466	45.53	14	180.357	0.715644	29.4833	79	121	1	37.6667	1.86667	26.8	9.28	2.837
Z1467	39.26	13	197.308	0.745419	24.1833	79	110.667	1	37.6667	2.16667	23.42	8.834	2.53
Z1468	37.97	14	159.214	0.751907	26.8667	78	109.667	1	32	1.8	23.12	9.428	2.549
Z1469	33.76	11	140.182	0.850843	28.45	77	116.667	1	39.3333	1.93333	26.58	9.962	2.502
Z1470	41.9	9	228.111	0.794934	28.3	74	118.333	0	28.6667	2.26667	22.98	9.761	2.573
Z1471	44.44	16	198.875	0.659019	28.5	77	115.667	1	36.3333	1.8	25.58	9.073	2.874
Z1472	51.8	14	220.143	0.746918	24.4	75	117.333	1	35.3333	1.83333	24.54	9.058	2.428
Z1473	41.46	14	158.643	0.711842	31.2333	79	120.333	0	39	1.9	24.64	10.241	2.674
Z1474	44.98	11	206.364	0.828194	26.9333	78	117	1	39	1.73333	25.16	9.745	2.481
Z1475	27.9	12	192.417	0.605024	22.9833	70	102	1	33.3333	1.8	25.78	9.623	2.394
Z1476	37.92	11	199.636	0.733607	26.6	78	122.333	0	36.6667	1.96667	24.86	9.639	2.511
Z1477	45.39	12	169.333	0.781988	32.4833	78	116.667	0	39	1.76667	25.62	10.491	2.805
Z1478	50.34	15	183.467	0.741279	27.0333	75	113	0	37	1.9	22.5	9.514	2.559
Z1479	34.4	12	152.667	0.832424	24.9167	74	103.667	0	32	1.43333	24.46	9.637	2.322
Z1480	44.27	14	172.357	0.811438	24.4167	74	108.667	0	34	1.56667	25.48	9.341	2.452
Z1481	47.81	17	145	0.789047	26	73	103	0	33	1.46667	25.68	9.784	2.444
Z1482	49.32	16	174.25	0.836801	22.75	72	115.667	0	37.3333	1.6	22.86	9.434	2.346
Z1483	39	16	170.688	0.688759	22.0333	75	106.667	0	35.6667	1.46667	25.46	9.398	2.348
Z1484	50.15	14	180.357	0.875248	23.5	76	113	1	33.3333	1.76667	24	8.98	2.564
Z1485	46.87	14	228.643	0.714152	22	84	114.333	1	36.6667	1.93333	25.3	8.393	2.585
Z1486	65.99	9	341.444	0.874715	25.7	96	113.333	0	50.3333	2.1	23.94	8.149	2.876
Z1487	44.39	11	221.273	0.827445	25.3333	84	110.333	1	36.3333	1.8	26.94	10.022	2.581
Z1488	42.24	11	207.636	0.831436	23.9667	80	114.333	1	36.3333	1.7	25.84	8.761	2.595
Z1489	38.21	15	144.8	0.649171	29.0667	85	121.667	1	39	1.9	26.82	10.094	2.548
Z1490	57.12	12	257.25	0.836735	24.2667	78	117	1	35.3333	2	25.22	9.674	2.379
Z1491	32.15	9	189	0.734274	27.9167	74	114	1	41.6667	1.9	25.02	10.002	2.499
Z1492	53.37	15	205.733	0.749838	25.5833	79	117.667	1	42	1.9	26.3	9.626	2.478
Z1493	47.84	12	183.417	0.797819	29.3	75	114	1	40	1.8	26.8	10.259	2.624
Z1494	47.81	13	189.692	0.841849	25.4667	80	114.333	1	42.3333	1.83333	24.8	9.361	2.583
Z1495	57.41	13	203.538	0.846561	26.9833	78	114	1	36	1.76667	25.74	9.638	2.512
Z1496	62.13	16	184.875	0.792765	28.7167	84	115.333	0	36	1.76667	25.14	10.033	2.555
Z1497	50.45	11	216.636	0.834662	29.3333	84	121.667	0	38.3333	1.83333	30.1	10.415	2.589
Z1498	47.12	10	211.6	0.850662	28.2833	81	121.333	0	39.6667	1.83333	30.52	9.587	2.648
Z1499	53.15	9	249	0.865685	29.0167	80	119.667	1	38	2.06667	26.92	9.081	2.986
Z1500	39.01	11	174.909	0.746881	30.2333	78	115.333	1	40.6667	2	24.16	9.786	2.706
Z1501	69.97	13	279	0.742763	28.3333	81	114.667	1	34.6667	1.7	26.96	9.938	2.545
Z1502	45.35	12	172.167	0.772023	31.1167	81	114	0	40	1.76667	28.46	11.503	2.542
Z1503	46.03	12	180.75	0.855233	26.7833	80	112.667	0	42	1.73333	23.2	9.725	2.58
Z1504	38.24	12	179.417	0.76823	24.6167	85	123	0	36.3333	1.76667	29.42	9.528	2.475
